# Supplementary material for: Genome evolution following an ecological shift in nectar-dwelling Acinetobacter
Source: mSphere. 2024 Dec 26;10(1):e01010-24. doi: 10.1128/msphere.01010-24 (PMC11774029; doi:10.1128/msphere.01010-24)
Supplement: Table S1 — Genome sizes of Acinetobacter from GenBank. [file msphere.01010-24-s0002.xlsx]

## Sheet: ncbi_dataset
Assembly Accession	Species	Strain	Genome Size (Mb)
GCF_900197575.1	Acinetobacter apis	ANC 5114	2.41378
GCF_022601685.1	Acinetobacter sedimenti	A3.8	2.5117
GCF_034187745.1	Acinetobacter faecalis	ANC 7521	2.53909
GCF_015627105.1	Acinetobacter baretiae	B10A	2.58042
GCF_000488215.1	Acinetobacter nectaris CIP 110549	CIP 110549	2.66894
GCF_900096955.1	Acinetobacter boissieri	ANC 4422	2.69021
GCF_015627175.1	Acinetobacter pollinis	SCC477	2.75244
GCF_015627125.1	Acinetobacter rathckeae	EC24	2.75455
GCF_009557235.1	Acinetobacter wanghuae	dk386	2.76776
GCF_017498585.1	Acinetobacter towneri	GX3	2.79983
GCF_000816495.1	Acinetobacter harbinensis	HITLi 7	2.89979
GCF_000368025.1	Acinetobacter parvus DSM 16617 = CIP 108168	CIP 108168	2.91264
GCF_900096915.1	Acinetobacter marinus	ANC 3699	2.99478
GCF_900095025.1	Acinetobacter albensis	ANC 4874	3.0459
GCF_001307195.1	Acinetobacter equi	114	3.05427
GCF_039543765.1	Acinetobacter kookii	JCM 18512	3.08319
GCF_009914475.1	Acinetobacter indicus	TQ23	3.08493
GCF_029887885.2	Acinetobacter pseudolwoffii	WB5	3.08715
GCF_003258335.1	Acinetobacter radioresistens	LH6	3.08978
GCF_001707755.1	Acinetobacter celticus	ANC 4603	3.0938
GCF_010646905.1	Acinetobacter portensis	B301	3.10268
GCF_002135235.1	Acinetobacter silvestris	ANC 4999	3.12961
GCF_000488275.1	Acinetobacter brisouii CIP 110357	CIP 110357	3.14851
GCF_008693185.1	Acinetobacter qingfengensis	CCUG 69710T	3.15299
GCF_001678755.1	Acinetobacter gandensis	ANC 4275	3.17636
GCF_014837015.1	Acinetobacter pecorum	Sa1BUA6	3.22095
GCF_004331155.1	Acinetobacter terrestris	ANC 4471	3.28706
GCF_004208515.1	Acinetobacter halotolerans	JCM 31009	3.2907
GCF_900625095.1	Acinetobacter ihumii	Marseille-P8049	3.30082
GCF_010918895.1	Acinetobacter schindleri	HZE30-1	3.33719
GCF_002135195.1	Acinetobacter terrae	ANC 4655	3.37297
GCF_008630915.1	Acinetobacter suaedae	C16S1	3.37364
GCF_023824315.1	Acinetobacter tibetensis	Y-23	3.39042
GCF_018324105.1	Acinetobacter bouvetii	JCM 18991	3.39925
GCF_009372255.1	Acinetobacter guerrae	AC 1271	3.42173
GCF_011578285.1	Acinetobacter lanii	185	3.42871
GCF_018336855.1	Acinetobacter junii	YR7	3.43856
GCF_003323815.1	Acinetobacter haemolyticus	HW-2A	3.44117
GCF_030518655.1	Acinetobacter variabilis	TB2-2B	3.44392
GCF_023499985.1	Acinetobacter amyesii	ANC 5579	3.45403
GCF_000368585.1	Acinetobacter venetianus RAG-1 = CIP 110063	CIP 110063	3.45826
GCF_003611465.1	Acinetobacter tianfuensis	WCHAc060012	3.46492
GCF_009939195.1	Acinetobacter kanungonis	PS-1	3.5079
GCF_000369885.1	Acinetobacter ursingii NIPH 706	NIPH 706	3.51004
GCF_018139125.1	Acinetobacter soli	M3-1-68	3.52075
GCF_019343495.1	Acinetobacter lwoffii	H7	3.5281
GCF_000368805.1	Acinetobacter johnsonii ANC 3681	ANC 3681	3.5405
GCF_000367965.1	Acinetobacter modestus	NIPH 236	3.54406
GCF_000369005.1	Acinetobacter beijerinckii CIP 110307	CIP 110307	3.56333
GCF_011578045.1	Acinetobacter shaoyimingii	323-1	3.57104
GCF_008867985.1	Acinetobacter tandoii	W4-4-4	3.57354
GCF_002233755.1	Acinetobacter piscicola	LW15	3.57615
GCF_000046845.1	Acinetobacter baylyi ADP1	ADP1	3.59862
GCF_000367925.1	Acinetobacter bohemicus ANC 3994	ANC 3994	3.65769
GCF_000759995.1	Acinetobacter tjernbergiae	DSM 14971	3.66676
GCF_002174125.1	Acinetobacter populi	PBJ7	3.6867
GCF_001605895.1	Acinetobacter pragensis	ANC 4149	3.70639
GCF_003024525.3	Acinetobacter cumulans	WCHAc060092	3.71087
GCF_900107285.1	Acinetobacter kyonggiensis	ANC 5109	3.71402
GCF_002165375.2	Acinetobacter chinensis	WCHAc010005	3.73729
GCF_001704115.1	Acinetobacter larvae	BRTC-1	3.7411
GCF_003664645.1	Acinetobacter chengduensis	WCHAc060005	3.76667
GCF_039542245.1	Acinetobacter puyangensis	JCM 18011	3.78799
GCF_013009345.1	Acinetobacter geminorum	J00019	3.80036
GCF_001704615.3	Acinetobacter defluvii	WCHA30	3.81227
GCF_019355975.1	Acinetobacter septicus	FDAARGOS_1401	3.86032
GCF_000191145.1	Acinetobacter pittii PHEA-2	PHEA-2	3.86253
GCF_030385805.1	Acinetobacter thutiue	VNH17	3.87374
GCF_000413935.1	Acinetobacter colistiniresistens	NIPH 2036	3.89768
GCF_014635545.1	Acinetobacter courvalinii	CCM 8635	3.93972
GCF_900444805.1	Acinetobacter calcoaceticus	NCTC12983	3.94568
GCF_001696605.3	Acinetobacter wuhouensis	WCHA60	3.96045
GCF_013122135.1	Acinetobacter lactucae		3.97365
GCF_014635885.1	Acinetobacter vivianii	CCM 8642	3.99557
GCF_009035845.1	Acinetobacter baumannii	ATCC 19606	3.99914
GCF_009884975.1	Acinetobacter dispersus	NCCP 16014	4.02484
GCF_026168575.1	Acinetobacter entericus	BIT-DXN8	4.04516
GCF_000413895.1	Acinetobacter rudis CIP 110305	CIP 110305	4.06669
GCF_016064815.1	Acinetobacter seifertii	S21	4.07069
GCF_041021905.1	Acinetobacter nosocomialis	XH1679	4.10109
GCF_003611475.1	Acinetobacter rongchengensis	WCHAc060115	4.10213
GCF_006352475.1	Acinetobacter pullicarnis	S23	4.12506
GCF_000196795.1	Acinetobacter oleivorans DR1	DR1	4.15254
GCF_900323515.1	Acinetobacter stercoris	KPC-SM-21	4.16462
GCF_001682515.1	Acinetobacter gyllenbergii	FMP01	4.28491
GCF_000367945.1	Acinetobacter proteolyticus	NIPH 809	4.31378
GCF_026344175.1	Acinetobacter nematophilus	A-IN1	4.36008
GCF_000369845.1	Acinetobacter higginsii	ANC 3880	4.37423
GCF_000368565.1	Acinetobacter gerneri DSM 14967 = CIP 107464 = MTCC 9824	CIP 107464	4.59517
GCF_002370525.2	Acinetobacter guillouiae	NBRC 110550	4.64842
GCF_003024515.2	Acinetobacter sichuanensis	WCHAc060041	4.66661
GCF_016576965.1	Acinetobacter bereziniae	GD03185	4.72915
