# Supplementary material for: Genome evolution following an ecological shift in nectar-dwelling Acinetobacter
Source: mSphere. 2024 Dec 26;10(1):e01010-24. doi: 10.1128/msphere.01010-24 (PMC11774029; doi:10.1128/msphere.01010-24)
Supplement: Table S2 — All orthologs with RAST functional categories shown. [file msphere.01010-24-s0003.xlsx]

## Sheet: AllCategories_orthologs
				Environmental isolates											Nectar isolates
Ortholog group	Product	RAST Subcategory	RAST Class	A.indicus_ANC4215	A.lwoffii_CIP6410	A.guillouiae_NIPH991	A.larvae_BRTC1	A.rudis_CIP110305	A.baylyi_ADP1	A.ursingii_NIPH706	A.bouvetii_CIP107468	A.brisouii_ANC4119	A.brisouii_DSM18516	A.brisouii_SM1	A.nectaris_CIP110549	BB362	EC31	EC34	BB226	FNA11	FNA3	SCC474	SCC477	A.apis_ANC5114	A.boissieri_ANC4422	EC115	EC24	B10A	B5B
ORTHOMCL11(33 genes,24 taxa):	D-serine/D-alanine/glycine transporter	Alanine, serine, and glycine	Amino Acids and Derivatives	2	2	2	1	1	2	2	1	2	2	2	2	1	1	0	0	1	1	1	1	1	1	1	1	1	1
ORTHOMCL138(26 genes,26 taxa):	Phosphoserine phosphatase (EC 3.1.3.3)	Alanine, serine, and glycine	Amino Acids and Derivatives	1	1	1	1	1	1	1	1	1	1	1	1	1	1	1	1	1	1	1	1	1	1	1	1	1	1
ORTHOMCL332(26 genes,26 taxa):	Glycine cleavage system H protein	Alanine, serine, and glycine	Amino Acids and Derivatives	1	1	1	1	1	1	1	1	1	1	1	1	1	1	1	1	1	1	1	1	1	1	1	1	1	1
ORTHOMCL370(26 genes,26 taxa):	Iron-sulfur cluster assembly scaffold protein IscU	Alanine, serine, and glycine	Amino Acids and Derivatives	1	1	1	1	1	1	1	1	1	1	1	1	1	1	1	1	1	1	1	1	1	1	1	1	1	1
ORTHOMCL446(26 genes,26 taxa):	Phosphoserine phosphatase (EC 3.1.3.3)	Alanine, serine, and glycine	Amino Acids and Derivatives	1	1	1	1	1	1	1	1	1	1	1	1	1	1	1	1	1	1	1	1	1	1	1	1	1	1
ORTHOMCL1193(25 genes,25 taxa):	Phosphoserine phosphatase (EC 3.1.3.3)	Alanine, serine, and glycine	Amino Acids and Derivatives	1	1	1	1	1	1	1	1	1	1	1	1	1	1	1	0	1	1	1	1	1	1	1	1	1	1
ORTHOMCL1237(24 genes,24 taxa):	Alanine racemase (EC 5.1.1.1)	Alanine, serine, and glycine	Amino Acids and Derivatives	1	1	1	0	0	1	1	1	1	1	1	1	1	1	1	1	1	1	1	1	1	1	1	1	1	1
ORTHOMCL1601(17 genes,17 taxa):	Phosphoserine phosphatase (EC 3.1.3.3)	Alanine, serine, and glycine	Amino Acids and Derivatives	0	0	0	0	0	0	0	1	1	1	1	0	1	1	1	1	1	1	1	1	1	0	1	1	1	1
ORTHOMCL1707(15 genes,15 taxa):	D-serine/D-alanine/glycine transporter	Alanine, serine, and glycine	Amino Acids and Derivatives	0	0	0	0	1	0	0	0	1	1	1	0	1	1	1	1	1	1	0	1	1	0	1	1	1	0
ORTHOMCL1995(11 genes,11 taxa):	Alanine racemase (EC 5.1.1.1)	Alanine, serine, and glycine	Amino Acids and Derivatives	1	1	1	1	1	1	1	0	1	1	1	1	0	0	0	0	0	0	0	0	0	0	0	0	0	0
ORTHOMCL2131(11 genes,11 taxa):	Phosphoserine phosphatase (EC 3.1.3.3)	Alanine, serine, and glycine	Amino Acids and Derivatives	0	0	0	0	0	1	0	0	0	0	0	0	1	1	1	1	1	1	1	1	1	1	0	0	0	0
ORTHOMCL2169(10 genes,10 taxa):	Glycerate kinase (EC 2.7.1.31)	Alanine, serine, and glycine	Amino Acids and Derivatives	1	1	1	0	1	1	1	0	1	1	1	1	0	0	0	0	0	0	0	0	0	0	0	0	0	0
ORTHOMCL3069(6 genes,6 taxa):	D-serine dehydratase (EC 4.3.1.18)	Alanine, serine, and glycine	Amino Acids and Derivatives	0	0	1	0	0	1	1	0	1	1	1	0	0	0	0	0	0	0	0	0	0	0	0	0	0	0
ORTHOMCL4539(3 genes,3 taxa):	L-serine dehydratase (EC 4.3.1.17)	Alanine, serine, and glycine	Amino Acids and Derivatives	0	0	0	0	0	0	0	0	1	1	1	0	0	0	0	0	0	0	0	0	0	0	0	0	0	0
ORTHOMCL4648(3 genes,3 taxa):	Glycine cleavage system H protein	Alanine, serine, and glycine	Amino Acids and Derivatives	0	0	0	0	0	0	0	0	1	1	1	0	0	0	0	0	0	0	0	0	0	0	0	0	0	0
ORTHOMCL4649(3 genes,3 taxa):	Glycine dehydrogenase [decarboxylating] (glycine cleavage system P protein) (EC 1.4.4.2)	Alanine, serine, and glycine	Amino Acids and Derivatives	0	0	0	0	0	0	0	0	1	1	1	0	0	0	0	0	0	0	0	0	0	0	0	0	0	0
ORTHOMCL4650(3 genes,3 taxa):	Aminomethyltransferase (glycine cleavage system T protein) (EC 2.1.2.10)	Alanine, serine, and glycine	Amino Acids and Derivatives	0	0	0	0	0	0	0	0	1	1	1	0	0	0	0	0	0	0	0	0	0	0	0	0	0	0
ORTHOMCL6908(2 genes,2 taxa):	D-serine/D-alanine/glycine transporter	Alanine, serine, and glycine	Amino Acids and Derivatives	0	0	0	0	0	0	0	0	0	0	0	0	0	0	1	1	0	0	0	0	0	0	0	0	0	0
ORTHOMCL6909(2 genes,2 taxa):	D-serine/D-alanine/glycine transporter	Alanine, serine, and glycine	Amino Acids and Derivatives	0	0	0	0	0	0	0	0	0	0	0	0	0	0	1	1	0	0	0	0	0	0	0	0	0	0
ORTHOMCL837(26 genes,26 taxa):	Ammonium transporter	Ammonium transporter	Amino Acids and Derivatives	1	1	1	1	1	1	1	1	1	1	1	1	1	1	1	1	1	1	1	1	1	1	1	1	1	1
ORTHOMCL135(26 genes,26 taxa):	Argininosuccinate synthase (EC 6.3.4.5)	Arginine; urea cycle, polyamines	Amino Acids and Derivatives	1	1	1	1	1	1	1	1	1	1	1	1	1	1	1	1	1	1	1	1	1	1	1	1	1	1
ORTHOMCL354(26 genes,26 taxa):	Ornithine carbamoyltransferase (EC 2.1.3.3)	Arginine; urea cycle, polyamines	Amino Acids and Derivatives	1	1	1	1	1	1	1	1	1	1	1	1	1	1	1	1	1	1	1	1	1	1	1	1	1	1
ORTHOMCL358(26 genes,26 taxa):	N-acetyl-gamma-glutamyl-phosphate reductase (EC 1.2.1.38)	Arginine; urea cycle, polyamines	Amino Acids and Derivatives	1	1	1	1	1	1	1	1	1	1	1	1	1	1	1	1	1	1	1	1	1	1	1	1	1	1
ORTHOMCL581(26 genes,26 taxa):	Putrescine importer	Arginine; urea cycle, polyamines	Amino Acids and Derivatives	1	1	1	1	1	1	1	1	1	1	1	1	1	1	1	1	1	1	1	1	1	1	1	1	1	1
ORTHOMCL682(26 genes,26 taxa):	Argininosuccinate lyase (EC 4.3.2.1)	Arginine; urea cycle, polyamines	Amino Acids and Derivatives	1	1	1	1	1	1	1	1	1	1	1	1	1	1	1	1	1	1	1	1	1	1	1	1	1	1
ORTHOMCL1043(26 genes,26 taxa):	N-acetylglutamate synthase (EC 2.3.1.1)	Arginine; urea cycle, polyamines	Amino Acids and Derivatives	1	1	1	1	1	1	1	1	1	1	1	1	1	1	1	1	1	1	1	1	1	1	1	1	1	1
ORTHOMCL1385(21 genes,21 taxa):	Gamma-aminobutyrate:alpha-ketoglutarate aminotransferase (EC 2.6.1.19)	Arginine; urea cycle, polyamines	Amino Acids and Derivatives	0	0	1	1	0	1	0	1	1	1	1	0	1	1	1	1	1	1	1	1	1	1	1	1	1	1
ORTHOMCL1391(21 genes,21 taxa):	Succinylornithine transaminase (EC 2.6.1.81)	Arginine; urea cycle, polyamines	Amino Acids and Derivatives	0	0	0	1	1	1	0	1	1	1	1	0	1	1	1	1	1	1	1	1	1	1	1	1	1	1
ORTHOMCL1491(19 genes,19 taxa):	Arginine/ornithine antiporter ArcD	Arginine; urea cycle, polyamines	Amino Acids and Derivatives	0	0	0	0	0	1	0	1	1	1	1	0	1	1	1	1	1	1	1	1	1	1	1	1	1	1
ORTHOMCL1508(18 genes,17 taxa):	Allophanate hydrolase (EC 3.5.1.54)	Arginine; urea cycle, polyamines	Amino Acids and Derivatives	0	0	2	1	1	0	1	0	1	1	1	1	1	0	1	1	1	1	1	1	1	1	0	0	0	0
ORTHOMCL1617(16 genes,15 taxa):	Urea carboxylase (EC 6.3.4.6)	Arginine; urea cycle, polyamines	Amino Acids and Derivatives	0	0	2	1	1	0	1	0	1	1	1	1	1	1	1	1	0	1	1	0	0	1	0	0	0	0
ORTHOMCL1709(15 genes,15 taxa):	Lactam utilization protein LamB	Arginine; urea cycle, polyamines	Amino Acids and Derivatives	0	0	1	1	0	1	0	1	0	0	0	0	0	1	1	1	0	1	1	1	1	0	1	1	1	1
ORTHOMCL1831(13 genes,13 taxa):	Putrescine importer	Arginine; urea cycle, polyamines	Amino Acids and Derivatives	0	1	0	1	0	0	1	1	1	1	1	1	0	0	0	0	0	0	0	0	0	1	1	1	1	1
ORTHOMCL2583(8 genes,8 taxa):	Urea ABC transporter, permease protein UrtB	Arginine; urea cycle, polyamines	Amino Acids and Derivatives	1	0	1	0	0	1	0	1	0	0	0	0	0	0	0	0	0	0	0	0	0	0	1	1	1	1
ORTHOMCL2584(8 genes,8 taxa):	Urea ABC transporter, permease protein UrtC	Arginine; urea cycle, polyamines	Amino Acids and Derivatives	1	0	1	0	0	1	0	1	0	0	0	0	0	0	0	0	0	0	0	0	0	0	1	1	1	1
ORTHOMCL2585(8 genes,8 taxa):	Urea ABC transporter, ATPase protein UrtD	Arginine; urea cycle, polyamines	Amino Acids and Derivatives	1	0	1	0	0	1	0	1	0	0	0	0	0	0	0	0	0	0	0	0	0	0	1	1	1	1
ORTHOMCL2586(8 genes,8 taxa):	Urea ABC transporter, ATPase protein UrtE	Arginine; urea cycle, polyamines	Amino Acids and Derivatives	1	0	1	0	0	1	0	1	0	0	0	0	0	0	0	0	0	0	0	0	0	0	1	1	1	1
ORTHOMCL2986(6 genes,6 taxa):	Urea carboxylase-related ABC transporter, permease protein	Arginine; urea cycle, polyamines	Amino Acids and Derivatives	0	0	1	0	0	0	1	0	1	1	1	1	0	0	0	0	0	0	0	0	0	0	0	0	0	0
ORTHOMCL3088(6 genes,6 taxa):	4-aminobutyraldehyde dehydrogenase (EC 1.2.1.19)	Arginine; urea cycle, polyamines	Amino Acids and Derivatives	0	0	0	1	0	0	0	0	1	1	1	0	0	0	0	0	0	0	0	0	0	1	1	0	0	0
ORTHOMCL5903(2 genes,2 taxa):	Allophanate hydrolase (EC 3.5.1.54)	Arginine; urea cycle, polyamines	Amino Acids and Derivatives	0	0	1	0	1	0	0	0	0	0	0	0	0	0	0	0	0	0	0	0	0	0	0	0	0	0
ORTHOMCL6013(2 genes,2 taxa):	Urea channel UreI	Arginine; urea cycle, polyamines	Amino Acids and Derivatives	0	0	1	1	0	0	0	0	0	0	0	0	0	0	0	0	0	0	0	0	0	0	0	0	0	0
ORTHOMCL6568(2 genes,2 taxa):	Gamma-aminobutyrate:alpha-ketoglutarate aminotransferase (EC 2.6.1.19)	Arginine; urea cycle, polyamines	Amino Acids and Derivatives	0	0	0	1	1	0	0	0	0	0	0	0	0	0	0	0	0	0	0	0	0	0	0	0	0	0
ORTHOMCL6736(2 genes,2 taxa):	Urea carboxylase-related aminomethyltransferase (EC 2.1.2.10)	Arginine; urea cycle, polyamines	Amino Acids and Derivatives	0	0	0	0	0	0	0	0	0	0	0	0	0	0	0	0	0	0	0	0	0	0	0	1	1	0
ORTHOMCL6801(2 genes,2 taxa):	Lysine-arginine-ornithine-binding periplasmic protein precursor (TC 3.A.1.3.1)	Arginine; urea cycle, polyamines	Amino Acids and Derivatives	0	0	0	0	0	0	0	0	0	0	0	0	0	0	0	0	0	0	0	0	0	0	0	1	1	0
ORTHOMCL4(35 genes,24 taxa):	Aromatic amino acid transport protein AroP	Aromatic amino acids and derivatives	Amino Acids and Derivatives	1	1	2	2	2	1	1	1	1	1	1	2	2	2	0	0	2	2	2	2	2	1	1	1	1	1
ORTHOMCL120(27 genes,21 taxa):	Aromatic amino acid transport protein AroP	Aromatic amino acids and derivatives	Amino Acids and Derivatives	0	0	1	2	2	0	0	1	2	2	2	0	2	1	1	1	1	1	1	1	1	1	1	1	1	1
ORTHOMCL313(26 genes,26 taxa):	Chorismate synthase (EC 4.2.3.5)	Aromatic amino acids and derivatives	Amino Acids and Derivatives	1	1	1	1	1	1	1	1	1	1	1	1	1	1	1	1	1	1	1	1	1	1	1	1	1	1
ORTHOMCL315(26 genes,26 taxa):	2-keto-3-deoxy-D-arabino-heptulosonate-7-phosphate synthase I alpha (EC 2.5.1.54)	Aromatic amino acids and derivatives	Amino Acids and Derivatives	1	1	1	1	1	1	1	1	1	1	1	1	1	1	1	1	1	1	1	1	1	1	1	1	1	1
ORTHOMCL331(26 genes,26 taxa):	2-keto-3-deoxy-D-arabino-heptulosonate-7-phosphate synthase I alpha (EC 2.5.1.54)	Aromatic amino acids and derivatives	Amino Acids and Derivatives	1	1	1	1	1	1	1	1	1	1	1	1	1	1	1	1	1	1	1	1	1	1	1	1	1	1
ORTHOMCL539(26 genes,26 taxa):	Indole-3-glycerol phosphate synthase (EC 4.1.1.48)	Aromatic amino acids and derivatives	Amino Acids and Derivatives	1	1	1	1	1	1	1	1	1	1	1	1	1	1	1	1	1	1	1	1	1	1	1	1	1	1
ORTHOMCL721(26 genes,26 taxa):	Anthranilate synthase, aminase component (EC 4.1.3.27)	Aromatic amino acids and derivatives	Amino Acids and Derivatives	1	1	1	1	1	1	1	1	1	1	1	1	1	1	1	1	1	1	1	1	1	1	1	1	1	1
ORTHOMCL808(26 genes,26 taxa):	Shikimate 5-dehydrogenase I alpha (EC 1.1.1.25)	Aromatic amino acids and derivatives	Amino Acids and Derivatives	1	1	1	1	1	1	1	1	1	1	1	1	1	1	1	1	1	1	1	1	1	1	1	1	1	1
ORTHOMCL1160(25 genes,25 taxa):	Biosynthetic Aromatic amino acid aminotransferase alpha (EC 2.6.1.57)	Aromatic amino acids and derivatives	Amino Acids and Derivatives	1	0	1	1	1	1	1	1	1	1	1	1	1	1	1	1	1	1	1	1	1	1	1	1	1	1
ORTHOMCL1627(16 genes,14 taxa):	Aromatic amino acid transport protein AroP	Aromatic amino acids and derivatives	Amino Acids and Derivatives	1	0	1	1	3	1	0	0	0	0	0	1	1	0	1	1	1	1	1	1	1	0	0	0	0	0
ORTHOMCL1754(15 genes,15 taxa):	Shikimate 5-dehydrogenase I gamma (EC 1.1.1.25)	Aromatic amino acids and derivatives	Amino Acids and Derivatives	0	0	0	0	0	0	0	1	0	0	0	0	1	1	1	1	1	1	1	1	1	1	1	1	1	1
ORTHOMCL2192(10 genes,10 taxa):	Isochorismatase (EC 3.3.2.1)	Aromatic amino acids and derivatives	Amino Acids and Derivatives	0	0	1	0	1	1	0	0	0	0	0	0	1	1	1	1	1	0	0	0	0	0	0	1	1	0
ORTHOMCL2362(9 genes,9 taxa):	Periplasmic chorismate mutase I precursor (EC 5.4.99.5)	Aromatic amino acids and derivatives	Amino Acids and Derivatives	0	0	0	0	0	0	0	0	0	0	0	0	1	1	1	1	0	1	1	1	1	0	1	0	0	0
ORTHOMCL2569(8 genes,8 taxa):	Aromatic amino acid transport protein AroP	Aromatic amino acids and derivatives	Amino Acids and Derivatives	0	0	1	1	0	1	0	0	1	1	1	0	0	0	0	0	0	0	0	0	0	0	0	1	1	0
ORTHOMCL2805(7 genes,7 taxa):	Phenylacetate-coenzyme A ligase (EC 6.2.1.30)	Aromatic amino acids and derivatives	Amino Acids and Derivatives	1	1	1	0	1	0	0	0	1	1	1	0	0	0	0	0	0	0	0	0	0	0	0	0	0	0
ORTHOMCL3781(4 genes,4 taxa):	4-hydroxyphenylpyruvate dioxygenase (EC 1.13.11.27)	Aromatic amino acids and derivatives	Amino Acids and Derivatives	1	0	1	0	1	0	0	0	0	0	0	1	0	0	0	0	0	0	0	0	0	0	0	0	0	0
ORTHOMCL4372(3 genes,3 taxa):	Biosynthetic Aromatic amino acid aminotransferase beta (EC 2.6.1.57)	Aromatic amino acids and derivatives	Amino Acids and Derivatives	1	1	0	0	0	0	0	0	0	0	0	1	0	0	0	0	0	0	0	0	0	0	0	0	0	0
ORTHOMCL5426(2 genes,2 taxa):	Isochorismate synthase (EC 5.4.4.2) of siderophore biosynthesis	Aromatic amino acids and derivatives	Amino Acids and Derivatives	0	0	0	1	0	0	0	0	0	0	0	1	0	0	0	0	0	0	0	0	0	0	0	0	0	0
ORTHOMCL5597(2 genes,2 taxa):	Shikimate 5-dehydrogenase I alpha (EC 1.1.1.25)	Aromatic amino acids and derivatives	Amino Acids and Derivatives	0	0	0	0	0	0	0	0	1	1	0	0	0	0	0	0	0	0	0	0	0	0	0	0	0	0
ORTHOMCL6813(2 genes,2 taxa):	Aromatic amino acid transport protein AroP	Aromatic amino acids and derivatives	Amino Acids and Derivatives	0	0	0	0	0	0	0	0	0	0	0	0	0	0	0	0	0	0	0	0	0	0	0	1	1	0
ORTHOMCL6853(2 genes,2 taxa):	Aromatic amino acid transport protein AroP	Aromatic amino acids and derivatives	Amino Acids and Derivatives	0	0	0	0	0	0	0	0	0	0	0	0	0	0	1	1	0	0	0	0	0	0	0	0	0	0
ORTHOMCL6854(2 genes,2 taxa):	Aromatic amino acid transport protein AroP	Aromatic amino acids and derivatives	Amino Acids and Derivatives	0	0	0	0	0	0	0	0	0	0	0	0	0	0	1	1	0	0	0	0	0	0	0	0	0	0
ORTHOMCL6922(2 genes,2 taxa):	Aromatic amino acid transport protein AroP	Aromatic amino acids and derivatives	Amino Acids and Derivatives	0	0	0	0	0	0	0	0	0	0	0	0	0	0	1	1	0	0	0	0	0	0	0	0	0	0
ORTHOMCL7241(2 genes,2 taxa):	Indoleacetamide hydrolase (EC 3.5.1.-)	Aromatic amino acids and derivatives	Amino Acids and Derivatives	0	0	0	0	0	0	0	0	0	0	0	0	0	0	0	0	0	1	1	0	0	0	0	0	0	0
ORTHOMCL8(34 genes,26 taxa):	2-isopropylmalate synthase (EC 2.3.3.13)	Branched-chain amino acids	Amino Acids and Derivatives	1	1	1	2	2	1	1	1	1	1	1	1	2	1	2	2	2	1	1	1	1	1	1	2	2	1
ORTHOMCL61(27 genes,26 taxa):	Branched-chain amino acid aminotransferase (EC 2.6.1.42)	Branched-chain amino acids	Amino Acids and Derivatives	1	1	1	1	1	1	1	1	1	1	1	1	1	1	1	1	1	1	1	1	1	1	1	1	2	1
ORTHOMCL93(27 genes,26 taxa):	3-isopropylmalate dehydratase large subunit (EC 4.2.1.33)	Branched-chain amino acids	Amino Acids and Derivatives	2	1	1	1	1	1	1	1	1	1	1	1	1	1	1	1	1	1	1	1	1	1	1	1	1	1
ORTHOMCL103(27 genes,26 taxa):	Acetolactate synthase large subunit (EC 2.2.1.6)	Branched-chain amino acids	Amino Acids and Derivatives	1	1	1	1	1	1	1	1	1	1	1	1	1	1	1	1	1	1	1	1	1	1	1	1	2	1
ORTHOMCL104(27 genes,26 taxa):	Acetolactate synthase small subunit (EC 2.2.1.6)	Branched-chain amino acids	Amino Acids and Derivatives	1	1	1	1	1	1	1	1	1	1	1	1	1	1	1	1	1	1	1	1	1	1	1	1	2	1
ORTHOMCL360(26 genes,26 taxa):	Threonine dehydratase biosynthetic (EC 4.3.1.19)	Branched-chain amino acids	Amino Acids and Derivatives	1	1	1	1	1	1	1	1	1	1	1	1	1	1	1	1	1	1	1	1	1	1	1	1	1	1
ORTHOMCL928(26 genes,26 taxa):	3-isopropylmalate dehydratase small subunit (EC 4.2.1.33)	Branched-chain amino acids	Amino Acids and Derivatives	1	1	1	1	1	1	1	1	1	1	1	1	1	1	1	1	1	1	1	1	1	1	1	1	1	1
ORTHOMCL930(26 genes,26 taxa):	3-isopropylmalate dehydrogenase (EC 1.1.1.85)	Branched-chain amino acids	Amino Acids and Derivatives	1	1	1	1	1	1	1	1	1	1	1	1	1	1	1	1	1	1	1	1	1	1	1	1	1	1
ORTHOMCL1178(25 genes,25 taxa):	Dihydroxy-acid dehydratase (EC 4.2.1.9)	Branched-chain amino acids	Amino Acids and Derivatives	1	1	1	1	1	1	1	1	1	1	1	1	1	0	1	1	1	1	1	1	1	1	1	1	1	1
ORTHOMCL2263(9 genes,8 taxa):	Hydroxymethylglutaryl-CoA lyase (EC 4.1.3.4)	Branched-chain amino acids	Amino Acids and Derivatives	1	1	0	1	2	0	0	0	1	1	1	1	0	0	0	0	0	0	0	0	0	0	0	0	0	0
ORTHOMCL2816(7 genes,7 taxa):	Methylcrotonyl-CoA carboxylase biotin-containing subunit (EC 6.4.1.4)	Branched-chain amino acids	Amino Acids and Derivatives	1	1	0	1	1	0	0	0	1	1	1	0	0	0	0	0	0	0	0	0	0	0	0	0	0	0
ORTHOMCL2817(7 genes,7 taxa):	Methylglutaconyl-CoA hydratase (EC 4.2.1.18)	Branched-chain amino acids	Amino Acids and Derivatives	1	1	0	1	1	0	0	0	1	1	1	0	0	0	0	0	0	0	0	0	0	0	0	0	0	0
ORTHOMCL2818(7 genes,7 taxa):	Methylcrotonyl-CoA carboxylase carboxyl transferase subunit (EC 6.4.1.4)	Branched-chain amino acids	Amino Acids and Derivatives	1	1	0	1	1	0	0	0	1	1	1	0	0	0	0	0	0	0	0	0	0	0	0	0	0	0
ORTHOMCL2819(7 genes,7 taxa):	Isovaleryl-CoA dehydrogenase (EC 1.3.8.4)	Branched-chain amino acids	Amino Acids and Derivatives	1	1	0	1	1	0	0	0	1	1	1	0	0	0	0	0	0	0	0	0	0	0	0	0	0	0
ORTHOMCL3791(4 genes,4 taxa):	Dihydroxy-acid dehydratase (EC 4.2.1.9)	Branched-chain amino acids	Amino Acids and Derivatives	1	1	0	0	0	1	0	0	0	0	0	1	0	0	0	0	0	0	0	0	0	0	0	0	0	0
ORTHOMCL5407(2 genes,2 taxa):	Hydroxymethylglutaryl-CoA reductase (EC 1.1.1.34)	Branched-chain amino acids	Amino Acids and Derivatives	0	0	0	0	1	0	0	0	0	0	0	1	0	0	0	0	0	0	0	0	0	0	0	0	0	0
ORTHOMCL7103(2 genes,2 taxa):	Branched-chain amino acid aminotransferase (EC 2.6.1.42)	Branched-chain amino acids	Amino Acids and Derivatives	0	0	0	0	0	0	0	1	0	0	0	0	0	0	0	0	0	0	0	0	0	0	0	0	0	1
ORTHOMCL88(27 genes,26 taxa):	Glutamate racemase (EC 5.1.1.3)	Glutamine, glutamate, aspartate, asparagine; ammonia assimilation	Amino Acids and Derivatives	1	1	1	1	1	1	1	1	1	1	1	1	1	1	1	1	1	1	1	1	1	1	1	1	2	1
ORTHOMCL379(26 genes,26 taxa):	Leucine-responsive regulatory protein, regulator for leucine (or lrp) regulon and high-affinity branched-chain amino acid transport system	Glutamine, glutamate, aspartate, asparagine; ammonia assimilation	Amino Acids and Derivatives	1	1	1	1	1	1	1	1	1	1	1	1	1	1	1	1	1	1	1	1	1	1	1	1	1	1
ORTHOMCL635(26 genes,26 taxa):	Leucine-responsive regulatory protein, regulator for leucine (or lrp) regulon and high-affinity branched-chain amino acid transport system	Glutamine, glutamate, aspartate, asparagine; ammonia assimilation	Amino Acids and Derivatives	1	1	1	1	1	1	1	1	1	1	1	1	1	1	1	1	1	1	1	1	1	1	1	1	1	1
ORTHOMCL933(26 genes,26 taxa):	L-asparaginase I, cytoplasmic (EC 3.5.1.1)	Glutamine, glutamate, aspartate, asparagine; ammonia assimilation	Amino Acids and Derivatives	1	1	1	1	1	1	1	1	1	1	1	1	1	1	1	1	1	1	1	1	1	1	1	1	1	1
ORTHOMCL1167(25 genes,25 taxa):	Aspartate aminotransferase (EC 2.6.1.1)	Glutamine, glutamate, aspartate, asparagine; ammonia assimilation	Amino Acids and Derivatives	1	1	1	1	0	1	1	1	1	1	1	1	1	1	1	1	1	1	1	1	1	1	1	1	1	1
ORTHOMCL1259(24 genes,23 taxa):	Glutamate Aspartate periplasmic binding protein precursor GltI (TC 3.A.1.3.4)	Glutamine, glutamate, aspartate, asparagine; ammonia assimilation	Amino Acids and Derivatives	0	0	1	1	1	1	1	1	1	1	1	0	2	1	1	1	1	1	1	1	1	1	1	1	1	1
ORTHOMCL1481(19 genes,19 taxa):	NADP-specific glutamate dehydrogenase (EC 1.4.1.4)	Glutamine, glutamate, aspartate, asparagine; ammonia assimilation	Amino Acids and Derivatives	1	1	1	1	1	1	1	1	0	0	0	1	1	0	1	1	1	1	1	1	1	1	0	0	0	1
ORTHOMCL1482(19 genes,19 taxa):	Glutamate Aspartate transport system permease protein GltJ (TC 3.A.1.3.4)	Glutamine, glutamate, aspartate, asparagine; ammonia assimilation	Amino Acids and Derivatives	0	0	1	1	1	1	1	1	1	1	1	0	0	1	0	0	0	1	1	1	1	1	1	1	1	1
ORTHOMCL1483(19 genes,19 taxa):	Glutamate Aspartate transport system permease protein GltK (TC 3.A.1.3.4)	Glutamine, glutamate, aspartate, asparagine; ammonia assimilation	Amino Acids and Derivatives	0	0	1	1	1	1	1	1	1	1	1	0	0	1	0	0	0	1	1	1	1	1	1	1	1	1
ORTHOMCL1599(17 genes,17 taxa):	L-asparaginase (EC 3.5.1.1)	Glutamine, glutamate, aspartate, asparagine; ammonia assimilation	Amino Acids and Derivatives	0	0	1	1	0	1	1	1	1	1	1	0	0	0	0	0	0	1	1	1	1	1	1	1	1	1
ORTHOMCL1619(16 genes,16 taxa):	Aspartate ammonia-lyase (EC 4.3.1.1)	Glutamine, glutamate, aspartate, asparagine; ammonia assimilation	Amino Acids and Derivatives	1	1	1	0	0	0	0	0	1	1	1	1	1	1	1	1	1	1	1	1	1	0	0	0	0	0
ORTHOMCL1637(16 genes,16 taxa):	Leucine-responsive regulatory protein, regulator for leucine (or lrp) regulon and high-affinity branched-chain amino acid transport system	Glutamine, glutamate, aspartate, asparagine; ammonia assimilation	Amino Acids and Derivatives	0	0	0	0	0	0	0	1	1	1	1	0	1	1	1	0	1	1	1	1	1	0	1	1	1	1
ORTHOMCL2029(11 genes,11 taxa):	Aspartate aminotransferase (EC 2.6.1.1)	Glutamine, glutamate, aspartate, asparagine; ammonia assimilation	Amino Acids and Derivatives	1	1	1	1	1	1	1	0	1	1	1	1	0	0	0	0	0	0	0	0	0	0	0	0	0	0
ORTHOMCL2258(10 genes,10 taxa):	Aspartate racemase (EC 5.1.1.13)	Glutamine, glutamate, aspartate, asparagine; ammonia assimilation	Amino Acids and Derivatives	0	0	0	0	0	1	0	0	0	0	0	0	1	1	1	1	1	1	1	1	1	0	0	0	0	0
ORTHOMCL2437(9 genes,9 taxa):	L-asparaginase (EC 3.5.1.1)	Glutamine, glutamate, aspartate, asparagine; ammonia assimilation	Amino Acids and Derivatives	0	0	0	0	0	0	0	0	0	0	0	0	1	1	1	1	1	1	1	1	1	0	0	0	0	0
ORTHOMCL3065(6 genes,6 taxa):	Aspartate ammonia-lyase (EC 4.3.1.1)	Glutamine, glutamate, aspartate, asparagine; ammonia assimilation	Amino Acids and Derivatives	0	0	1	0	0	1	1	0	1	1	1	0	0	0	0	0	0	0	0	0	0	0	0	0	0	0
ORTHOMCL3581(5 genes,5 taxa):	Glutamate Aspartate periplasmic binding protein precursor GltI (TC 3.A.1.3.4)	Glutamine, glutamate, aspartate, asparagine; ammonia assimilation	Amino Acids and Derivatives	0	0	0	0	0	0	0	1	0	0	0	0	0	0	0	0	0	0	0	0	0	0	1	1	1	1
ORTHOMCL3704(5 genes,5 taxa):	Glutamate Aspartate periplasmic binding protein precursor GltI (TC 3.A.1.3.4)	Glutamine, glutamate, aspartate, asparagine; ammonia assimilation	Amino Acids and Derivatives	0	0	0	0	0	0	0	0	0	0	0	0	0	1	0	0	0	1	1	1	1	0	0	0	0	0
ORTHOMCL3993(4 genes,4 taxa):	Glutaminase (EC 3.5.1.2)	Glutamine, glutamate, aspartate, asparagine; ammonia assimilation	Amino Acids and Derivatives	1	1	0	0	0	1	1	0	0	0	0	0	0	0	0	0	0	0	0	0	0	0	0	0	0	0
ORTHOMCL4230(4 genes,4 taxa):	Aspartate aminotransferase (EC 2.6.1.1)	Glutamine, glutamate, aspartate, asparagine; ammonia assimilation	Amino Acids and Derivatives	0	0	0	0	0	0	0	0	0	0	0	0	0	0	0	0	0	1	1	1	1	0	0	0	0	0
ORTHOMCL4512(3 genes,3 taxa):	Glutamate Aspartate periplasmic binding protein precursor GltI (TC 3.A.1.3.4)	Glutamine, glutamate, aspartate, asparagine; ammonia assimilation	Amino Acids and Derivatives	0	0	0	0	0	0	0	0	1	1	1	0	0	0	0	0	0	0	0	0	0	0	0	0	0	0
ORTHOMCL4580(3 genes,3 taxa):	Glutamate Aspartate periplasmic binding protein precursor GltI (TC 3.A.1.3.4)	Glutamine, glutamate, aspartate, asparagine; ammonia assimilation	Amino Acids and Derivatives	0	0	0	0	0	0	0	0	1	1	1	0	0	0	0	0	0	0	0	0	0	0	0	0	0	0
ORTHOMCL4969(3 genes,3 taxa):	glutamine synthetase family protein	Glutamine, glutamate, aspartate, asparagine; ammonia assimilation	Amino Acids and Derivatives	0	0	1	0	1	0	1	0	0	0	0	0	0	0	0	0	0	0	0	0	0	0	0	0	0	0
ORTHOMCL5311(3 genes,2 taxa):	Glutamate Aspartate periplasmic binding protein precursor GltI (TC 3.A.1.3.4)	Glutamine, glutamate, aspartate, asparagine; ammonia assimilation	Amino Acids and Derivatives	0	0	0	0	0	0	0	0	0	0	0	0	0	0	0	0	0	0	0	0	0	0	0	1	2	0
ORTHOMCL5892(2 genes,2 taxa):	Aspartate ammonia-lyase (EC 4.3.1.1)	Glutamine, glutamate, aspartate, asparagine; ammonia assimilation	Amino Acids and Derivatives	0	0	1	0	1	0	0	0	0	0	0	0	0	0	0	0	0	0	0	0	0	0	0	0	0	0
ORTHOMCL6633(2 genes,2 taxa):	Aspartate racemase (EC 5.1.1.13)	Glutamine, glutamate, aspartate, asparagine; ammonia assimilation	Amino Acids and Derivatives	0	0	0	1	1	0	0	0	0	0	0	0	0	0	0	0	0	0	0	0	0	0	0	0	0	0
ORTHOMCL6809(2 genes,2 taxa):	Aspartate aminotransferase (EC 2.6.1.1)	Glutamine, glutamate, aspartate, asparagine; ammonia assimilation	Amino Acids and Derivatives	0	0	0	0	0	0	0	0	0	0	0	0	0	0	0	0	0	0	0	0	0	0	0	1	1	0
ORTHOMCL53(27 genes,26 taxa):	Histidinol dehydrogenase (EC 1.1.1.23)	Histidine Metabolism	Amino Acids and Derivatives	2	1	1	1	1	1	1	1	1	1	1	1	1	1	1	1	1	1	1	1	1	1	1	1	1	1
ORTHOMCL506(26 genes,26 taxa):	ATP phosphoribosyltransferase regulatory subunit (EC 2.4.2.17)	Histidine Metabolism	Amino Acids and Derivatives	1	1	1	1	1	1	1	1	1	1	1	1	1	1	1	1	1	1	1	1	1	1	1	1	1	1
ORTHOMCL577(26 genes,26 taxa):	Phosphoribosylformimino-5-aminoimidazole carboxamide ribotide isomerase (EC 5.3.1.16)	Histidine Metabolism	Amino Acids and Derivatives	1	1	1	1	1	1	1	1	1	1	1	1	1	1	1	1	1	1	1	1	1	1	1	1	1	1
ORTHOMCL596(26 genes,26 taxa):	Imidazoleglycerol-phosphate dehydratase (EC 4.2.1.19)	Histidine Metabolism	Amino Acids and Derivatives	1	1	1	1	1	1	1	1	1	1	1	1	1	1	1	1	1	1	1	1	1	1	1	1	1	1
ORTHOMCL663(26 genes,26 taxa):	Histidinol-phosphate aminotransferase (EC 2.6.1.9)	Histidine Metabolism	Amino Acids and Derivatives	1	1	1	1	1	1	1	1	1	1	1	1	1	1	1	1	1	1	1	1	1	1	1	1	1	1
ORTHOMCL1419(20 genes,19 taxa):	Histidine transport protein (permease)	Histidine Metabolism	Amino Acids and Derivatives	0	0	1	2	1	1	1	0	1	1	1	1	1	1	1	1	1	1	1	1	1	1	0	0	0	0
ORTHOMCL2295(9 genes,9 taxa):	Histidine utilization repressor	Histidine Metabolism	Amino Acids and Derivatives	0	0	1	1	1	0	0	1	1	1	1	1	0	0	0	0	0	0	0	0	0	0	0	0	0	1
ORTHOMCL2706(7 genes,7 taxa):	Urocanate hydratase (EC 4.2.1.49)	Histidine Metabolism	Amino Acids and Derivatives	0	0	1	1	1	1	0	1	0	0	0	1	0	0	0	0	0	0	0	0	0	0	0	0	0	1
ORTHOMCL3002(6 genes,6 taxa):	Imidazolonepropionase (EC 3.5.2.7)	Histidine Metabolism	Amino Acids and Derivatives	0	0	1	1	1	0	0	1	0	0	0	1	0	0	0	0	0	0	0	0	0	0	0	0	0	1
ORTHOMCL3304(5 genes,5 taxa):	Formiminoglutamase (EC 3.5.3.8)	Histidine Metabolism	Amino Acids and Derivatives	0	0	1	1	1	1	0	0	0	0	0	1	0	0	0	0	0	0	0	0	0	0	0	0	0	0
ORTHOMCL3766(4 genes,4 taxa):	Histidine ammonia-lyase (EC 4.3.1.3)	Histidine Metabolism	Amino Acids and Derivatives	0	0	1	1	1	0	0	0	0	0	0	1	0	0	0	0	0	0	0	0	0	0	0	0	0	0
ORTHOMCL6872(2 genes,2 taxa):	Histidinol dehydrogenase (EC 1.1.1.23)	Histidine Metabolism	Amino Acids and Derivatives	0	0	0	0	0	0	0	0	0	0	0	0	0	0	1	1	0	0	0	0	0	0	0	0	0	0
ORTHOMCL7110(2 genes,2 taxa):	Histidine ammonia-lyase (EC 4.3.1.3)	Histidine Metabolism	Amino Acids and Derivatives	0	0	0	0	0	0	0	1	0	0	0	0	0	0	0	0	0	0	0	0	0	0	0	0	0	1
ORTHOMCL7111(2 genes,2 taxa):	N-formylglutamate deformylase (EC 3.5.1.68)	Histidine Metabolism	Amino Acids and Derivatives	0	0	0	0	0	0	0	1	0	0	0	0	0	0	0	0	0	0	0	0	0	0	0	0	0	1
ORTHOMCL7112(2 genes,2 taxa):	Formiminoglutamic iminohydrolase (EC 3.5.3.13)	Histidine Metabolism	Amino Acids and Derivatives	0	0	0	0	0	0	0	1	0	0	0	0	0	0	0	0	0	0	0	0	0	0	0	0	0	1
ORTHOMCL7113(2 genes,2 taxa):	Conserved hypothetical protein (perhaps related to histidine degradation)	Histidine Metabolism	Amino Acids and Derivatives	0	0	0	0	0	0	0	1	0	0	0	0	0	0	0	0	0	0	0	0	0	0	0	0	0	1
ORTHOMCL33(28 genes,26 taxa):	Sulfate and thiosulfate binding protein CysP	Lysine, threonine, methionine, and cysteine	Amino Acids and Derivatives	1	2	1	1	1	1	1	1	1	1	1	2	1	1	1	1	1	1	1	1	1	1	1	1	1	1
ORTHOMCL46(27 genes,26 taxa):	Sulfite reductase [NADPH] hemoprotein beta-component (EC 1.8.1.2)	Lysine, threonine, methionine, and cysteine	Amino Acids and Derivatives	1	1	1	1	1	1	1	1	1	1	1	2	1	1	1	1	1	1	1	1	1	1	1	1	1	1
ORTHOMCL122(26 genes,26 taxa):	4-hydroxy-tetrahydrodipicolinate synthase (EC 4.3.3.7)	Lysine, threonine, methionine, and cysteine	Amino Acids and Derivatives	1	1	1	1	1	1	1	1	1	1	1	1	1	1	1	1	1	1	1	1	1	1	1	1	1	1
ORTHOMCL144(26 genes,26 taxa):	Diaminopimelate decarboxylase (EC 4.1.1.20)	Lysine, threonine, methionine, and cysteine	Amino Acids and Derivatives	1	1	1	1	1	1	1	1	1	1	1	1	1	1	1	1	1	1	1	1	1	1	1	1	1	1
ORTHOMCL145(26 genes,26 taxa):	Diaminopimelate epimerase (EC 5.1.1.7)	Lysine, threonine, methionine, and cysteine	Amino Acids and Derivatives	1	1	1	1	1	1	1	1	1	1	1	1	1	1	1	1	1	1	1	1	1	1	1	1	1	1
ORTHOMCL184(26 genes,26 taxa):	2,3,4,5-tetrahydropyridine-2,6-dicarboxylate N-succinyltransferase (EC 2.3.1.117)	Lysine, threonine, methionine, and cysteine	Amino Acids and Derivatives	1	1	1	1	1	1	1	1	1	1	1	1	1	1	1	1	1	1	1	1	1	1	1	1	1	1
ORTHOMCL186(26 genes,26 taxa):	Sulfate transport system permease protein CysW	Lysine, threonine, methionine, and cysteine	Amino Acids and Derivatives	1	1	1	1	1	1	1	1	1	1	1	1	1	1	1	1	1	1	1	1	1	1	1	1	1	1
ORTHOMCL188(26 genes,26 taxa):	Sulfate transport system permease protein CysT	Lysine, threonine, methionine, and cysteine	Amino Acids and Derivatives	1	1	1	1	1	1	1	1	1	1	1	1	1	1	1	1	1	1	1	1	1	1	1	1	1	1
ORTHOMCL229(26 genes,26 taxa):	5-methyltetrahydropteroyltriglutamate--homocysteine methyltransferase (EC 2.1.1.14)	Lysine, threonine, methionine, and cysteine	Amino Acids and Derivatives	1	1	1	1	1	1	1	1	1	1	1	1	1	1	1	1	1	1	1	1	1	1	1	1	1	1
ORTHOMCL336(26 genes,26 taxa):	Cysteine synthase (EC 2.5.1.47)	Lysine, threonine, methionine, and cysteine	Amino Acids and Derivatives	1	1	1	1	1	1	1	1	1	1	1	1	1	1	1	1	1	1	1	1	1	1	1	1	1	1
ORTHOMCL417(26 genes,26 taxa):	Methionine ABC transporter substrate-binding protein	Lysine, threonine, methionine, and cysteine	Amino Acids and Derivatives	1	1	1	1	1	1	1	1	1	1	1	1	1	1	1	1	1	1	1	1	1	1	1	1	1	1
ORTHOMCL418(26 genes,26 taxa):	Methionine ABC transporter ATP-binding protein	Lysine, threonine, methionine, and cysteine	Amino Acids and Derivatives	1	1	1	1	1	1	1	1	1	1	1	1	1	1	1	1	1	1	1	1	1	1	1	1	1	1
ORTHOMCL420(26 genes,26 taxa):	Methionine ABC transporter permease protein	Lysine, threonine, methionine, and cysteine	Amino Acids and Derivatives	1	1	1	1	1	1	1	1	1	1	1	1	1	1	1	1	1	1	1	1	1	1	1	1	1	1
ORTHOMCL423(26 genes,26 taxa):	Serine acetyltransferase (EC 2.3.1.30)	Lysine, threonine, methionine, and cysteine	Amino Acids and Derivatives	1	1	1	1	1	1	1	1	1	1	1	1	1	1	1	1	1	1	1	1	1	1	1	1	1	1
ORTHOMCL441(26 genes,26 taxa):	S-adenosylmethionine synthetase (EC 2.5.1.6)	Lysine, threonine, methionine, and cysteine	Amino Acids and Derivatives	1	1	1	1	1	1	1	1	1	1	1	1	1	1	1	1	1	1	1	1	1	1	1	1	1	1
ORTHOMCL509(26 genes,26 taxa):	Aspartokinase (EC 2.7.2.4)	Lysine, threonine, methionine, and cysteine	Amino Acids and Derivatives	1	1	1	1	1	1	1	1	1	1	1	1	1	1	1	1	1	1	1	1	1	1	1	1	1	1
ORTHOMCL533(26 genes,26 taxa):	Homoserine kinase (EC 2.7.1.39)	Lysine, threonine, methionine, and cysteine	Amino Acids and Derivatives	1	1	1	1	1	1	1	1	1	1	1	1	1	1	1	1	1	1	1	1	1	1	1	1	1	1
ORTHOMCL732(26 genes,26 taxa):	Cysteine synthase B (EC 2.5.1.47)	Lysine, threonine, methionine, and cysteine	Amino Acids and Derivatives	1	1	1	1	1	1	1	1	1	1	1	1	1	1	1	1	1	1	1	1	1	1	1	1	1	1
ORTHOMCL887(26 genes,26 taxa):	Homoserine dehydrogenase (EC 1.1.1.3)	Lysine, threonine, methionine, and cysteine	Amino Acids and Derivatives	1	1	1	1	1	1	1	1	1	1	1	1	1	1	1	1	1	1	1	1	1	1	1	1	1	1
ORTHOMCL888(26 genes,26 taxa):	Threonine synthase (EC 4.2.3.1)	Lysine, threonine, methionine, and cysteine	Amino Acids and Derivatives	1	1	1	1	1	1	1	1	1	1	1	1	1	1	1	1	1	1	1	1	1	1	1	1	1	1
ORTHOMCL934(26 genes,26 taxa):	Aspartate-semialdehyde dehydrogenase (EC 1.2.1.11)	Lysine, threonine, methionine, and cysteine	Amino Acids and Derivatives	1	1	1	1	1	1	1	1	1	1	1	1	1	1	1	1	1	1	1	1	1	1	1	1	1	1
ORTHOMCL960(26 genes,26 taxa):	Homoserine O-acetyltransferase (EC 2.3.1.31)	Lysine, threonine, methionine, and cysteine	Amino Acids and Derivatives	1	1	1	1	1	1	1	1	1	1	1	1	1	1	1	1	1	1	1	1	1	1	1	1	1	1
ORTHOMCL1057(26 genes,26 taxa):	N-succinyl-L,L-diaminopimelate desuccinylase (EC 3.5.1.18)	Lysine, threonine, methionine, and cysteine	Amino Acids and Derivatives	1	1	1	1	1	1	1	1	1	1	1	1	1	1	1	1	1	1	1	1	1	1	1	1	1	1
ORTHOMCL1088(26 genes,26 taxa):	Sulfate adenylyltransferase subunit 2 (EC 2.7.7.4)	Lysine, threonine, methionine, and cysteine	Amino Acids and Derivatives	1	1	1	1	1	1	1	1	1	1	1	1	1	1	1	1	1	1	1	1	1	1	1	1	1	1
ORTHOMCL1090(26 genes,26 taxa):	Sulfate adenylyltransferase subunit 1 (EC 2.7.7.4)	Lysine, threonine, methionine, and cysteine	Amino Acids and Derivatives	1	1	1	1	1	1	1	1	1	1	1	1	1	1	1	1	1	1	1	1	1	1	1	1	1	1
ORTHOMCL1176(25 genes,25 taxa):	4-hydroxy-tetrahydrodipicolinate reductase (EC 1.17.1.8)	Lysine, threonine, methionine, and cysteine	Amino Acids and Derivatives	1	1	1	1	1	1	1	1	1	1	1	1	1	1	1	1	0	1	1	1	1	1	1	1	1	1
ORTHOMCL1220(24 genes,24 taxa):	Methionine ABC transporter substrate-binding protein	Lysine, threonine, methionine, and cysteine	Amino Acids and Derivatives	0	0	1	1	1	1	1	1	1	1	1	1	1	1	1	1	1	1	1	1	1	1	1	1	1	1
ORTHOMCL1221(24 genes,24 taxa):	Methionine ABC transporter ATP-binding protein	Lysine, threonine, methionine, and cysteine	Amino Acids and Derivatives	0	0	1	1	1	1	1	1	1	1	1	1	1	1	1	1	1	1	1	1	1	1	1	1	1	1
ORTHOMCL1222(24 genes,24 taxa):	Methionine ABC transporter permease protein	Lysine, threonine, methionine, and cysteine	Amino Acids and Derivatives	0	0	1	1	1	1	1	1	1	1	1	1	1	1	1	1	1	1	1	1	1	1	1	1	1	1
ORTHOMCL1267(23 genes,22 taxa):	Sulfate permease	Lysine, threonine, methionine, and cysteine	Amino Acids and Derivatives	1	2	1	0	1	1	1	1	0	0	0	1	1	1	1	1	1	1	1	1	1	1	1	1	1	1
ORTHOMCL1384(21 genes,21 taxa):	Transcriptional regulator GabR of GABA utilization (GntR family with aminotransferase-like domain)	Lysine, threonine, methionine, and cysteine	Amino Acids and Derivatives	0	0	1	1	0	1	0	1	1	1	1	0	1	1	1	1	1	1	1	1	1	1	1	1	1	1
ORTHOMCL1490(19 genes,19 taxa):	Homocysteine S-methyltransferase (EC 2.1.1.10)	Lysine, threonine, methionine, and cysteine	Amino Acids and Derivatives	0	0	0	0	0	1	0	1	1	1	1	0	1	1	1	1	1	1	1	1	1	1	1	1	1	1
ORTHOMCL1612(17 genes,17 taxa):	2-Oxobutyrate oxidase, putative	Lysine, threonine, methionine, and cysteine	Amino Acids and Derivatives	0	0	0	1	1	0	0	1	0	0	0	0	1	1	1	1	1	1	1	1	1	1	1	1	1	1
ORTHOMCL1807(14 genes,14 taxa):	Methionine ABC transporter substrate-binding protein	Lysine, threonine, methionine, and cysteine	Amino Acids and Derivatives	0	0	0	0	0	0	0	1	0	0	0	0	1	1	1	1	1	1	1	1	1	1	1	0	1	1
ORTHOMCL1980(11 genes,11 taxa):	Adenosylhomocysteinase (EC 3.3.1.1)	Lysine, threonine, methionine, and cysteine	Amino Acids and Derivatives	1	1	1	1	1	1	1	0	1	1	1	1	0	0	0	0	0	0	0	0	0	0	0	0	0	0
ORTHOMCL2060(11 genes,11 taxa):	Cystathionine beta-lyase (EC 4.4.1.8)	Lysine, threonine, methionine, and cysteine	Amino Acids and Derivatives	1	1	1	1	1	1	1	0	1	1	1	1	0	0	0	0	0	0	0	0	0	0	0	0	0	0
ORTHOMCL2076(11 genes,11 taxa):	5-methyltetrahydrofolate--homocysteine methyltransferase (EC 2.1.1.13)	Lysine, threonine, methionine, and cysteine	Amino Acids and Derivatives	1	1	1	1	1	1	1	0	1	1	1	1	0	0	0	0	0	0	0	0	0	0	0	0	0	0
ORTHOMCL2089(11 genes,11 taxa):	Threonine dehydratase, catabolic (EC 4.3.1.19)	Lysine, threonine, methionine, and cysteine	Amino Acids and Derivatives	0	0	0	0	0	0	0	0	1	1	0	0	1	1	1	1	1	1	1	1	1	0	0	0	0	0
ORTHOMCL2981(6 genes,6 taxa):	Sulfate permease	Lysine, threonine, methionine, and cysteine	Amino Acids and Derivatives	1	1	1	1	1	0	0	0	0	0	0	1	0	0	0	0	0	0	0	0	0	0	0	0	0	0
ORTHOMCL2998(6 genes,6 taxa):	Methionine ABC transporter substrate-binding protein	Lysine, threonine, methionine, and cysteine	Amino Acids and Derivatives	0	0	1	0	1	0	0	0	1	1	1	1	0	0	0	0	0	0	0	0	0	0	0	0	0	0
ORTHOMCL3020(6 genes,6 taxa):	Methionine transporter MetT	Lysine, threonine, methionine, and cysteine	Amino Acids and Derivatives	1	1	1	1	1	0	0	0	0	0	0	1	0	0	0	0	0	0	0	0	0	0	0	0	0	0
ORTHOMCL3414(5 genes,5 taxa):	2-Oxobutyrate oxidase, putative	Lysine, threonine, methionine, and cysteine	Amino Acids and Derivatives	0	0	1	0	0	0	1	0	1	1	1	0	0	0	0	0	0	0	0	0	0	0	0	0	0	0
ORTHOMCL3440(5 genes,5 taxa):	Threonine dehydrogenase and related Zn-dependent dehydrogenases	Lysine, threonine, methionine, and cysteine	Amino Acids and Derivatives	1	1	0	0	0	0	0	0	1	1	1	0	0	0	0	0	0	0	0	0	0	0	0	0	0	0
ORTHOMCL3466(5 genes,4 taxa):	Serine acetyltransferase (EC 2.3.1.30)	Lysine, threonine, methionine, and cysteine	Amino Acids and Derivatives	0	0	1	1	0	2	1	0	0	0	0	0	0	0	0	0	0	0	0	0	0	0	0	0	0	0
ORTHOMCL3841(4 genes,4 taxa):	5-methyltetrahydropteroyltriglutamate--homocysteine methyltransferase (EC 2.1.1.14)	Lysine, threonine, methionine, and cysteine	Amino Acids and Derivatives	0	0	0	1	0	0	0	0	1	1	1	0	0	0	0	0	0	0	0	0	0	0	0	0	0	0
ORTHOMCL4492(3 genes,3 taxa):	N-acetyl-L,L-diaminopimelate deacetylase (EC 3.5.1.47)	Lysine, threonine, methionine, and cysteine	Amino Acids and Derivatives	0	0	0	0	0	0	0	0	1	1	1	0	0	0	0	0	0	0	0	0	0	0	0	0	0	0
ORTHOMCL4637(3 genes,3 taxa):	Sulfate permease	Lysine, threonine, methionine, and cysteine	Amino Acids and Derivatives	0	0	0	0	0	0	0	0	1	1	1	0	0	0	0	0	0	0	0	0	0	0	0	0	0	0
ORTHOMCL5595(2 genes,2 taxa):	Homoserine dehydrogenase (EC 1.1.1.3)	Lysine, threonine, methionine, and cysteine	Amino Acids and Derivatives	0	0	0	0	0	0	0	0	1	1	0	0	0	0	0	0	0	0	0	0	0	0	0	0	0	0
ORTHOMCL6149(2 genes,2 taxa):	Meso-diaminopimelate D-dehydrogenase (EC 1.4.1.16)	Lysine, threonine, methionine, and cysteine	Amino Acids and Derivatives	1	1	0	0	0	0	0	0	0	0	0	0	0	0	0	0	0	0	0	0	0	0	0	0	0	0
ORTHOMCL6288(2 genes,2 taxa):	2-Oxobutyrate oxidase, putative	Lysine, threonine, methionine, and cysteine	Amino Acids and Derivatives	0	0	0	0	0	1	1	0	0	0	0	0	0	0	0	0	0	0	0	0	0	0	0	0	0	0
ORTHOMCL6385(2 genes,2 taxa):	Methionine ABC transporter substrate-binding protein	Lysine, threonine, methionine, and cysteine	Amino Acids and Derivatives	0	0	0	1	0	0	0	0	0	0	0	0	0	0	0	0	0	0	0	0	0	1	0	0	0	0
ORTHOMCL6386(2 genes,2 taxa):	Methionine ABC transporter permease protein	Lysine, threonine, methionine, and cysteine	Amino Acids and Derivatives	0	0	0	1	0	0	0	0	0	0	0	0	0	0	0	0	0	0	0	0	0	1	0	0	0	0
ORTHOMCL6387(2 genes,2 taxa):	Methionine ABC transporter ATP-binding protein	Lysine, threonine, methionine, and cysteine	Amino Acids and Derivatives	0	0	0	1	0	0	0	0	0	0	0	0	0	0	0	0	0	0	0	0	0	1	0	0	0	0
ORTHOMCL6397(2 genes,1 taxa):	Methionine ABC transporter substrate-binding protein	Lysine, threonine, methionine, and cysteine	Amino Acids and Derivatives	0	0	0	0	0	0	0	0	0	0	0	0	0	0	0	0	0	0	0	0	0	2	0	0	0	0
ORTHOMCL6807(2 genes,2 taxa):	4-hydroxy-tetrahydrodipicolinate synthase (EC 4.3.3.7)	Lysine, threonine, methionine, and cysteine	Amino Acids and Derivatives	0	0	0	0	0	0	0	0	0	0	0	0	0	0	0	0	0	0	0	0	0	0	0	1	1	0
ORTHOMCL211(26 genes,26 taxa):	Diaminobutyrate--2-oxoglutarate aminotransferase (EC 2.6.1.76)	Polyamines	Amino Acids and Derivatives	1	1	1	1	1	1	1	1	1	1	1	1	1	1	1	1	1	1	1	1	1	1	1	1	1	1
ORTHOMCL212(26 genes,26 taxa):	L-2,4-diaminobutyrate decarboxylase (EC 4.1.1.86)	Polyamines	Amino Acids and Derivatives	1	1	1	1	1	1	1	1	1	1	1	1	1	1	1	1	1	1	1	1	1	1	1	1	1	1
ORTHOMCL10(34 genes,20 taxa):	L-Proline/Glycine betaine transporter ProP	Proline and 4-hydroxyproline	Amino Acids and Derivatives	0	0	1	1	0	1	1	1	0	0	1	0	3	3	2	2	3	2	2	2	2	1	1	2	2	1
ORTHOMCL967(26 genes,26 taxa):	Gamma-glutamyl phosphate reductase (EC 1.2.1.41)	Proline and 4-hydroxyproline	Amino Acids and Derivatives	1	1	1	1	1	1	1	1	1	1	1	1	1	1	1	1	1	1	1	1	1	1	1	1	1	1
ORTHOMCL999(26 genes,26 taxa):	Pyrroline-5-carboxylate reductase (EC 1.5.1.2)	Proline and 4-hydroxyproline	Amino Acids and Derivatives	1	1	1	1	1	1	1	1	1	1	1	1	1	1	1	1	1	1	1	1	1	1	1	1	1	1
ORTHOMCL1771(15 genes,15 taxa):	Pyrroline-5-carboxylate reductase (EC 1.5.1.2)	Proline and 4-hydroxyproline	Amino Acids and Derivatives	0	0	0	0	0	0	0	1	0	0	0	0	1	1	1	1	1	1	1	1	1	1	1	1	1	1
ORTHOMCL3050(6 genes,6 taxa):	L-Proline/Glycine betaine transporter ProP	Proline and 4-hydroxyproline	Amino Acids and Derivatives	1	0	1	1	0	1	1	0	0	0	0	1	0	0	0	0	0	0	0	0	0	0	0	0	0	0
ORTHOMCL3543(5 genes,5 taxa):	Predicted regulator PutR for proline utilization, GntR family	Proline and 4-hydroxyproline	Amino Acids and Derivatives	0	0	0	0	0	0	0	1	0	0	0	0	0	0	0	0	0	0	0	0	0	0	1	1	1	1
ORTHOMCL3596(5 genes,5 taxa):	1-pyrroline-4-hydroxy-2-carboxylate deaminase (EC 3.5.4.22)	Proline and 4-hydroxyproline	Amino Acids and Derivatives	0	0	0	0	0	0	0	1	0	0	0	0	0	0	0	0	0	0	0	0	0	0	1	1	1	1
ORTHOMCL3621(5 genes,5 taxa):	4-hydroxyproline epimerase (EC 5.1.1.8)	Proline and 4-hydroxyproline	Amino Acids and Derivatives	0	0	0	0	0	0	0	1	0	0	0	0	0	0	0	0	0	0	0	0	0	0	1	1	1	1
ORTHOMCL3761(4 genes,4 taxa):	L-Proline/Glycine betaine transporter ProP	Proline and 4-hydroxyproline	Amino Acids and Derivatives	1	1	1	0	0	0	0	0	0	0	0	1	0	0	0	0	0	0	0	0	0	0	0	0	0	0
ORTHOMCL4926(3 genes,3 taxa):	Predicted regulator PutR for proline utilization, GntR family	Proline and 4-hydroxyproline	Amino Acids and Derivatives	0	0	1	0	0	1	0	0	0	0	1	0	0	0	0	0	0	0	0	0	0	0	0	0	0	0
ORTHOMCL6344(2 genes,2 taxa):	Similar to eukaryotic Peptidyl prolyl 4-hydroxylase, alpha subunit (EC 1.14.11.2)	Proline and 4-hydroxyproline	Amino Acids and Derivatives	0	0	0	0	0	0	0	0	0	0	0	0	0	1	0	0	0	0	0	0	0	0	1	0	0	0
ORTHOMCL6831(2 genes,2 taxa):	Ureidoglycolate/malate/sulfolactate dehydrogenase family (EC 1.1.1.-)	Proline and 4-hydroxyproline	Amino Acids and Derivatives	0	0	0	0	0	0	0	0	0	0	0	0	0	0	0	0	0	0	0	0	0	0	0	1	1	0
ORTHOMCL7171(2 genes,2 taxa):	D-amino-acid oxidase (EC 1.4.3.3)	Proline and 4-hydroxyproline	Amino Acids and Derivatives	0	0	0	0	0	0	0	1	0	0	0	0	0	0	0	0	0	0	0	0	0	0	0	0	0	1
ORTHOMCL7173(2 genes,2 taxa):	Putative oxidoreductase in 4-hydroxyproline catabolic gene cluster	Proline and 4-hydroxyproline	Amino Acids and Derivatives	0	0	0	0	0	0	0	1	0	0	0	0	0	0	0	0	0	0	0	0	0	0	0	0	0	1
ORTHOMCL118(27 genes,26 taxa):	2-oxoglutarate dehydrogenase E1 component (EC 1.2.4.2)	Central carbohydrate metabolism	Carbohydrates	1	1	1	1	1	1	2	1	1	1	1	1	1	1	1	1	1	1	1	1	1	1	1	1	1	1
ORTHOMCL141(26 genes,26 taxa):	NADP-dependent malic enzyme (EC 1.1.1.40)	Central carbohydrate metabolism	Carbohydrates	1	1	1	1	1	1	1	1	1	1	1	1	1	1	1	1	1	1	1	1	1	1	1	1	1	1
ORTHOMCL166(26 genes,26 taxa):	Fructose-1,6-bisphosphatase, type I (EC 3.1.3.11)	Central carbohydrate metabolism	Carbohydrates	1	1	1	1	1	1	1	1	1	1	1	1	1	1	1	1	1	1	1	1	1	1	1	1	1	1
ORTHOMCL260(26 genes,26 taxa):	Transaldolase (EC 2.2.1.2)	Central carbohydrate metabolism	Carbohydrates	1	1	1	1	1	1	1	1	1	1	1	1	1	1	1	1	1	1	1	1	1	1	1	1	1	1
ORTHOMCL278(26 genes,26 taxa):	Phosphoenolpyruvate synthase (EC 2.7.9.2)	Central carbohydrate metabolism	Carbohydrates	1	1	1	1	1	1	1	1	1	1	1	1	1	1	1	1	1	1	1	1	1	1	1	1	1	1
ORTHOMCL296(26 genes,26 taxa):	Enolase (EC 4.2.1.11)	Central carbohydrate metabolism	Carbohydrates	1	1	1	1	1	1	1	1	1	1	1	1	1	1	1	1	1	1	1	1	1	1	1	1	1	1
ORTHOMCL326(26 genes,26 taxa):	Fumarate hydratase class II (EC 4.2.1.2)	Central carbohydrate metabolism	Carbohydrates	1	1	1	1	1	1	1	1	1	1	1	1	1	1	1	1	1	1	1	1	1	1	1	1	1	1
ORTHOMCL352(26 genes,26 taxa):	NAD-dependent malic enzyme (EC 1.1.1.38)	Central carbohydrate metabolism	Carbohydrates	1	1	1	1	1	1	1	1	1	1	1	1	1	1	1	1	1	1	1	1	1	1	1	1	1	1
ORTHOMCL388(26 genes,26 taxa):	Phosphoglycerate kinase (EC 2.7.2.3)	Central carbohydrate metabolism	Carbohydrates	1	1	1	1	1	1	1	1	1	1	1	1	1	1	1	1	1	1	1	1	1	1	1	1	1	1
ORTHOMCL440(26 genes,26 taxa):	Transketolase (EC 2.2.1.1)	Central carbohydrate metabolism	Carbohydrates	1	1	1	1	1	1	1	1	1	1	1	1	1	1	1	1	1	1	1	1	1	1	1	1	1	1
ORTHOMCL699(26 genes,26 taxa):	Glucose-6-phosphate isomerase (EC 5.3.1.9)	Central carbohydrate metabolism	Carbohydrates	1	1	1	1	1	1	1	1	1	1	1	1	1	1	1	1	1	1	1	1	1	1	1	1	1	1
ORTHOMCL747(26 genes,26 taxa):	Malate dehydrogenase (EC 1.1.1.37)	Central carbohydrate metabolism	Carbohydrates	1	1	1	1	1	1	1	1	1	1	1	1	1	1	1	1	1	1	1	1	1	1	1	1	1	1
ORTHOMCL867(26 genes,26 taxa):	Triosephosphate isomerase (EC 5.3.1.1)	Central carbohydrate metabolism	Carbohydrates	1	1	1	1	1	1	1	1	1	1	1	1	1	1	1	1	1	1	1	1	1	1	1	1	1	1
ORTHOMCL966(26 genes,26 taxa):	Fumarate hydratase class I, aerobic (EC 4.2.1.2)	Central carbohydrate metabolism	Carbohydrates	1	1	1	1	1	1	1	1	1	1	1	1	1	1	1	1	1	1	1	1	1	1	1	1	1	1
ORTHOMCL1081(26 genes,26 taxa):	Citrate synthase (si) (EC 2.3.3.1)	Central carbohydrate metabolism	Carbohydrates	1	1	1	1	1	1	1	1	1	1	1	1	1	1	1	1	1	1	1	1	1	1	1	1	1	1
ORTHOMCL1087(26 genes,26 taxa):	Dihydrolipoamide succinyltransferase component (E2) of 2-oxoglutarate dehydrogenase complex (EC 2.3.1.61)	Central carbohydrate metabolism	Carbohydrates	1	1	1	1	1	1	1	1	1	1	1	1	1	1	1	1	1	1	1	1	1	1	1	1	1	1
ORTHOMCL1166(25 genes,25 taxa):	Ribulose-phosphate 3-epimerase (EC 5.1.3.1)	Central carbohydrate metabolism	Carbohydrates	1	1	1	1	1	1	1	1	1	1	1	1	1	1	0	1	1	1	1	1	1	1	1	1	1	1
ORTHOMCL1177(25 genes,25 taxa):	Phosphoenolpyruvate carboxylase (EC 4.1.1.31)	Central carbohydrate metabolism	Carbohydrates	1	1	1	1	1	1	1	1	1	1	1	1	1	1	0	1	1	1	1	1	1	1	1	1	1	1
ORTHOMCL1200(25 genes,25 taxa):	Dihydrolipoamide dehydrogenase of 2-oxoglutarate dehydrogenase (EC 1.8.1.4)	Central carbohydrate metabolism	Carbohydrates	1	1	1	1	1	1	1	1	1	1	1	1	1	1	1	1	1	1	1	1	1	1	1	1	0	1
ORTHOMCL1201(25 genes,25 taxa):	Phosphoenolpyruvate carboxykinase [GTP] (EC 4.1.1.32)	Central carbohydrate metabolism	Carbohydrates	1	1	1	1	1	1	1	1	1	1	1	1	1	1	1	1	1	1	1	1	1	0	1	1	1	1
ORTHOMCL1287(23 genes,23 taxa):	Malate:quinone oxidoreductase (EC 1.1.5.4)	Central carbohydrate metabolism	Carbohydrates	0	1	1	1	1	1	0	1	1	1	1	0	1	1	1	1	1	1	1	1	1	1	1	1	1	1
ORTHOMCL1413(20 genes,20 taxa):	Fructose-bisphosphate aldolase class II (EC 4.1.2.13)	Central carbohydrate metabolism	Carbohydrates	1	1	1	1	1	1	1	0	1	1	1	1	1	1	1	1	1	1	1	1	1	0	0	0	0	0
ORTHOMCL1588(17 genes,17 taxa):	Acetate kinase (EC 2.7.2.1)	Central carbohydrate metabolism	Carbohydrates	1	1	1	1	1	1	1	1	1	1	1	1	0	0	0	0	0	0	0	0	0	1	1	1	1	1
ORTHOMCL1616(16 genes,16 taxa):	Malate synthase G (EC 2.3.3.9)	Central carbohydrate metabolism	Carbohydrates	1	1	1	1	1	1	1	1	1	1	1	1	0	0	0	0	0	0	0	0	0	0	1	1	1	1
ORTHOMCL1732(15 genes,15 taxa):	Fructose-bisphosphate aldolase class II (EC 4.1.2.13)	Central carbohydrate metabolism	Carbohydrates	0	0	0	0	0	0	0	1	0	0	0	0	1	1	1	1	1	1	1	1	1	1	1	1	1	1
ORTHOMCL1833(13 genes,11 taxa):	Aldehyde dehydrogenase (EC 1.2.1.3)	Central carbohydrate metabolism	Carbohydrates	1	2	1	1	2	1	1	0	1	1	1	1	0	0	0	0	0	0	0	0	0	0	0	0	0	0
ORTHOMCL1927(12 genes,12 taxa):	Omega-amino acid--pyruvate aminotransferase (EC 2.6.1.18)	Central carbohydrate metabolism	Carbohydrates	0	0	1	1	1	0	0	1	1	1	1	0	0	0	0	0	0	0	0	0	0	1	1	1	1	1
ORTHOMCL2007(11 genes,11 taxa):	NAD-dependent protein deacetylase of SIR2 family	Central carbohydrate metabolism	Carbohydrates	1	1	1	0	0	1	1	0	1	1	1	1	1	0	0	0	1	0	0	0	0	0	0	0	0	0
ORTHOMCL2018(11 genes,11 taxa):	Acetate permease ActP (cation/acetate symporter)	Central carbohydrate metabolism	Carbohydrates	1	1	1	1	1	1	1	0	1	1	1	1	0	0	0	0	0	0	0	0	0	0	0	0	0	0
ORTHOMCL2032(11 genes,11 taxa):	Isocitrate lyase (EC 4.1.3.1)	Central carbohydrate metabolism	Carbohydrates	1	1	1	1	1	1	1	0	1	1	1	1	0	0	0	0	0	0	0	0	0	0	0	0	0	0
ORTHOMCL2080(11 genes,11 taxa):	Succinyl-CoA ligase [ADP-forming] beta chain (EC 6.2.1.5)	Central carbohydrate metabolism	Carbohydrates	1	1	1	1	1	1	1	0	1	1	1	1	0	0	0	0	0	0	0	0	0	0	0	0	0	0
ORTHOMCL2081(11 genes,11 taxa):	Succinyl-CoA ligase [ADP-forming] alpha chain (EC 6.2.1.5)	Central carbohydrate metabolism	Carbohydrates	1	1	1	1	1	1	1	0	1	1	1	1	0	0	0	0	0	0	0	0	0	0	0	0	0	0
ORTHOMCL2136(11 genes,11 taxa):	Phosphogluconate dehydratase (EC 4.2.1.12)	Central carbohydrate metabolism	Carbohydrates	0	0	0	0	0	1	0	0	0	0	0	0	1	1	1	1	1	1	1	1	1	1	0	0	0	0
ORTHOMCL2182(10 genes,10 taxa):	Aconitate hydratase (EC 4.2.1.3)	Central carbohydrate metabolism	Carbohydrates	1	1	1	1	1	1	1	0	1	1	1	0	0	0	0	0	0	0	0	0	0	0	0	0	0	0
ORTHOMCL2580(8 genes,8 taxa):	Acetoin dehydrogenase E1 component alpha-subunit (EC 1.2.4.-)	Central carbohydrate metabolism	Carbohydrates	0	0	1	1	1	1	0	0	1	1	1	0	1	0	0	0	0	0	0	0	0	0	0	0	0	0
ORTHOMCL2581(8 genes,8 taxa):	Acetoin dehydrogenase E1 component beta-subunit (EC 1.2.4.-)	Central carbohydrate metabolism	Carbohydrates	0	0	1	1	1	1	0	0	1	1	1	0	1	0	0	0	0	0	0	0	0	0	0	0	0	0
ORTHOMCL2775(7 genes,7 taxa):	Dihydrolipoamide dehydrogenase of acetoin dehydrogenase (EC 1.8.1.4)	Central carbohydrate metabolism	Carbohydrates	0	0	1	1	1	1	0	0	1	1	1	0	0	0	0	0	0	0	0	0	0	0	0	0	0	0
ORTHOMCL2822(7 genes,7 taxa):	Dihydrolipoamide acetyltransferase component (E2) of acetoin dehydrogenase complex (EC 2.3.1.-)	Central carbohydrate metabolism	Carbohydrates	0	0	1	1	1	1	0	0	1	1	1	0	0	0	0	0	0	0	0	0	0	0	0	0	0	0
ORTHOMCL2868(7 genes,7 taxa):	Transaldolase (EC 2.2.1.2)	Central carbohydrate metabolism	Carbohydrates	0	0	0	0	0	0	1	1	0	0	0	0	0	0	1	1	1	0	0	1	1	0	0	0	0	0
ORTHOMCL2907(7 genes,7 taxa):	Gluconolactonase (EC 3.1.1.17)	Central carbohydrate metabolism	Carbohydrates	0	0	0	1	0	0	0	1	0	0	0	0	0	0	0	0	0	1	1	1	1	1	0	0	0	0
ORTHOMCL3484(5 genes,5 taxa):	Aldehyde dehydrogenase (EC 1.2.1.3)	Central carbohydrate metabolism	Carbohydrates	0	0	1	1	0	1	1	0	0	0	0	0	0	0	0	0	0	0	0	0	0	1	0	0	0	0
ORTHOMCL3999(4 genes,4 taxa):	Aldehyde dehydrogenase (EC 1.2.1.3)	Central carbohydrate metabolism	Carbohydrates	1	1	0	0	0	0	0	1	0	0	0	0	0	0	0	0	0	0	0	0	0	0	0	0	0	1
ORTHOMCL4705(3 genes,3 taxa):	Aldehyde dehydrogenase (EC 1.2.1.3)	Central carbohydrate metabolism	Carbohydrates	0	0	0	0	0	0	0	0	1	1	1	0	0	0	0	0	0	0	0	0	0	0	0	0	0	0
ORTHOMCL4919(3 genes,3 taxa):	Aldehyde dehydrogenase (EC 1.2.1.3)	Central carbohydrate metabolism	Carbohydrates	0	0	1	0	0	1	0	0	0	0	1	0	0	0	0	0	0	0	0	0	0	0	0	0	0	0
ORTHOMCL5084(3 genes,3 taxa):	Aldehyde dehydrogenase (EC 1.2.1.3)	Central carbohydrate metabolism	Carbohydrates	0	0	0	0	0	0	0	1	0	0	0	0	0	0	0	0	0	0	0	0	0	0	1	0	0	1
ORTHOMCL5472(2 genes,2 taxa):	Aldehyde dehydrogenase (EC 1.2.1.3)	Central carbohydrate metabolism	Carbohydrates	0	0	0	0	1	0	0	0	0	0	0	1	0	0	0	0	0	0	0	0	0	0	0	0	0	0
ORTHOMCL5628(2 genes,2 taxa):	Aldehyde dehydrogenase (EC 1.2.1.3)	Central carbohydrate metabolism	Carbohydrates	0	0	0	0	0	0	0	0	1	1	0	0	0	0	0	0	0	0	0	0	0	0	0	0	0	0
ORTHOMCL5675(2 genes,2 taxa):	Transketolase, N-terminal section (EC 2.2.1.1)	Central carbohydrate metabolism	Carbohydrates	0	0	0	0	0	0	0	0	1	1	0	0	0	0	0	0	0	0	0	0	0	0	0	0	0	0
ORTHOMCL5676(2 genes,2 taxa):	Transketolase, C-terminal section (EC 2.2.1.1)	Central carbohydrate metabolism	Carbohydrates	0	0	0	0	0	0	0	0	1	1	0	0	0	0	0	0	0	0	0	0	0	0	0	0	0	0
ORTHOMCL5820(2 genes,2 taxa):	NAD-dependent protein deacetylase of SIR2 family	Central carbohydrate metabolism	Carbohydrates	0	0	0	0	0	0	0	0	1	1	0	0	0	0	0	0	0	0	0	0	0	0	0	0	0	0
ORTHOMCL6122(2 genes,2 taxa):	Dihydroxyacetone kinase, ATP-dependent (EC 2.7.1.29)	Central carbohydrate metabolism	Carbohydrates	1	1	0	0	0	0	0	0	0	0	0	0	0	0	0	0	0	0	0	0	0	0	0	0	0	0
ORTHOMCL6478(2 genes,2 taxa):	Dihydrolipoamide dehydrogenase of pyruvate dehydrogenase complex (EC 1.8.1.4)	Central carbohydrate metabolism	Carbohydrates	0	0	0	1	1	0	0	0	0	0	0	0	0	0	0	0	0	0	0	0	0	0	0	0	0	0
ORTHOMCL3515(5 genes,4 taxa):	Alpha,alpha-trehalose-phosphate synthase [UDP-forming] (EC 2.4.1.15)	Di- and oligosaccharides	Carbohydrates	1	1	0	0	0	1	2	0	0	0	0	0	0	0	0	0	0	0	0	0	0	0	0	0	0	0
ORTHOMCL6150(2 genes,2 taxa):	Trehalose-6-phosphate phosphatase (EC 3.1.3.12)	Di- and oligosaccharides	Carbohydrates	1	0	0	0	0	0	1	0	0	0	0	0	0	0	0	0	0	0	0	0	0	0	0	0	0	0
ORTHOMCL148(26 genes,26 taxa):	Electron transfer flavoprotein, beta subunit	Fermentation	Carbohydrates	1	1	1	1	1	1	1	1	1	1	1	1	1	1	1	1	1	1	1	1	1	1	1	1	1	1
ORTHOMCL149(26 genes,26 taxa):	Electron transfer flavoprotein, alpha subunit	Fermentation	Carbohydrates	1	1	1	1	1	1	1	1	1	1	1	1	1	1	1	1	1	1	1	1	1	1	1	1	1	1
ORTHOMCL1787(14 genes,14 taxa):	Transcriptional activator of acetoin dehydrogenase operon AcoR	Fermentation	Carbohydrates	0	0	0	0	0	1	0	0	1	1	1	0	1	1	1	1	1	1	1	1	1	1	0	0	0	0
ORTHOMCL1860(13 genes,13 taxa):	Alpha-acetolactate decarboxylase (EC 4.1.1.5)	Fermentation	Carbohydrates	0	0	0	0	0	0	0	1	0	0	0	0	1	0	1	1	1	1	1	1	1	0	1	1	1	1
ORTHOMCL2143(10 genes,10 taxa):	D-lactate dehydrogenase (EC 1.1.1.28)	Fermentation	Carbohydrates	1	0	1	1	1	1	1	0	1	1	1	1	0	0	0	0	0	0	0	0	0	0	0	0	0	0
ORTHOMCL2776(7 genes,7 taxa):	2,3-butanediol dehydrogenase, R-alcohol forming, (R)- and (S)-acetoin-specific (EC 1.1.1.4)	Fermentation	Carbohydrates	0	0	1	1	1	1	0	0	1	1	1	0	0	0	0	0	0	0	0	0	0	0	0	0	0	0
ORTHOMCL2777(7 genes,7 taxa):	2,3-butanediol dehydrogenase, S-alcohol forming, (S)-acetoin-specific (EC 1.1.1.76)	Fermentation	Carbohydrates	0	0	1	1	1	1	0	0	1	1	1	0	0	0	0	0	0	0	0	0	0	0	0	0	0	0
ORTHOMCL4842(3 genes,3 taxa):	3-hydroxybutyrate dehydrogenase (EC 1.1.1.30)	Fermentation	Carbohydrates	0	0	1	0	0	1	1	0	0	0	0	0	0	0	0	0	0	0	0	0	0	0	0	0	0	0
ORTHOMCL697(26 genes,26 taxa):	Phosphomannomutase (EC 5.4.2.8)	Monosaccharides	Carbohydrates	1	1	1	1	1	1	1	1	1	1	1	1	1	1	1	1	1	1	1	1	1	1	1	1	1	1
ORTHOMCL1450(20 genes,20 taxa):	1-phosphofructokinase (EC 2.7.1.56)	Monosaccharides	Carbohydrates	0	1	0	0	0	1	0	1	1	1	1	0	1	1	1	1	1	1	1	1	1	1	1	1	1	1
ORTHOMCL1451(20 genes,20 taxa):	Phosphoenolpyruvate-protein phosphotransferase of PTS system (EC 2.7.3.9)	Monosaccharides	Carbohydrates	0	1	0	0	0	1	0	1	1	1	1	0	1	1	1	1	1	1	1	1	1	1	1	1	1	1
ORTHOMCL1455(20 genes,20 taxa):	Transcriptional repressor of the fructose operon, DeoR family	Monosaccharides	Carbohydrates	0	0	0	1	1	0	0	1	1	1	1	0	1	1	1	1	1	1	1	1	1	1	1	1	1	1
ORTHOMCL1457(20 genes,20 taxa):	Ribokinase (EC 2.7.1.15)	Monosaccharides	Carbohydrates	0	0	0	0	0	1	1	1	1	1	1	0	1	1	1	1	1	1	1	1	1	1	1	1	1	1
ORTHOMCL1606(17 genes,17 taxa):	Xylanase	Monosaccharides	Carbohydrates	0	0	1	0	0	1	0	1	0	0	0	0	1	1	1	1	1	1	1	1	1	1	1	1	1	1
ORTHOMCL2014(11 genes,11 taxa):	Ribokinase (EC 2.7.1.15)	Monosaccharides	Carbohydrates	1	1	1	1	1	1	1	0	1	1	1	1	0	0	0	0	0	0	0	0	0	0	0	0	0	0
ORTHOMCL2134(11 genes,11 taxa):	Gluconokinase (EC 2.7.1.12)	Monosaccharides	Carbohydrates	0	0	0	0	0	1	0	0	0	0	0	0	1	1	1	1	1	1	1	1	1	1	0	0	0	0
ORTHOMCL2252(10 genes,10 taxa):	Low-affinity gluconate/H+ symporter GntU	Monosaccharides	Carbohydrates	0	0	0	0	0	0	0	0	0	0	0	0	1	1	1	1	1	1	1	1	1	1	0	0	0	0
ORTHOMCL2253(10 genes,10 taxa):	5-keto-D-gluconate 5-reductase (EC 1.1.1.69)	Monosaccharides	Carbohydrates	0	0	0	0	0	0	0	0	0	0	0	0	1	1	1	1	1	1	1	1	1	1	0	0	0	0
ORTHOMCL5211(3 genes,3 taxa):	Mannose-1-phosphate guanylyltransferase (GDP) (EC 2.7.7.22)	Monosaccharides	Carbohydrates	0	0	0	0	0	0	0	0	0	0	0	0	1	0	1	1	0	0	0	0	0	0	0	0	0	0
ORTHOMCL5843(2 genes,2 taxa):	2-keto-3-deoxy-L-fuconate dehydrogenase	Monosaccharides	Carbohydrates	0	0	1	0	1	0	0	0	0	0	0	0	0	0	0	0	0	0	0	0	0	0	0	0	0	0
ORTHOMCL5844(2 genes,2 taxa):	2,4-diketo-3-deoxy-L-fuconate hydrolase	Monosaccharides	Carbohydrates	0	0	1	0	1	0	0	0	0	0	0	0	0	0	0	0	0	0	0	0	0	0	0	0	0	0
ORTHOMCL7011(2 genes,2 taxa):	Low-affinity gluconate/H+ symporter GntU	Monosaccharides	Carbohydrates	0	0	0	0	0	0	0	0	0	0	0	0	0	0	0	0	0	0	0	1	1	0	0	0	0	0
ORTHOMCL1066(26 genes,26 taxa):	cytosolic long-chain acyl-CoA thioester hydrolase family protein	One-carbon Metabolism	Carbohydrates	1	1	1	1	1	1	1	1	1	1	1	1	1	1	1	1	1	1	1	1	1	1	1	1	1	1
ORTHOMCL1639(16 genes,15 taxa):	TcuC: integral membrane protein used to transport tricarballylate across the cell membrane	Organic acids	Carbohydrates	0	0	0	0	0	2	1	0	1	1	1	0	1	1	1	1	1	1	1	1	1	0	1	0	0	0
ORTHOMCL1826(13 genes,11 taxa):	2-methylcitrate synthase (EC 2.3.3.5)	Organic acids	Carbohydrates	1	1	1	1	2	1	1	0	1	1	1	2	0	0	0	0	0	0	0	0	0	0	0	0	0	0
ORTHOMCL1827(13 genes,11 taxa):	Methylisocitrate lyase (EC 4.1.3.30)	Organic acids	Carbohydrates	1	1	1	1	2	1	1	0	1	1	1	2	0	0	0	0	0	0	0	0	0	0	0	0	0	0
ORTHOMCL1974(11 genes,11 taxa):	L-lactate permease	Organic acids	Carbohydrates	1	1	1	1	1	1	1	0	1	1	1	1	0	0	0	0	0	0	0	0	0	0	0	0	0	0
ORTHOMCL1975(11 genes,11 taxa):	Lactate-responsive regulator LldR in Enterobacteria, GntR family	Organic acids	Carbohydrates	1	1	1	1	1	1	1	0	1	1	1	1	0	0	0	0	0	0	0	0	0	0	0	0	0	0
ORTHOMCL2035(11 genes,11 taxa):	2-methylaconitate isomerase	Organic acids	Carbohydrates	1	1	1	1	1	1	1	0	1	1	1	1	0	0	0	0	0	0	0	0	0	0	0	0	0	0
ORTHOMCL2052(11 genes,11 taxa):	Hydroxypyruvate isomerase (EC 5.3.1.22)	Organic acids	Carbohydrates	1	1	1	1	1	1	1	0	1	1	1	1	0	0	0	0	0	0	0	0	0	0	0	0	0	0
ORTHOMCL2780(7 genes,6 taxa):	Lactate-responsive regulator LldR in Enterobacteria, GntR family	Organic acids	Carbohydrates	0	0	0	2	0	0	0	0	1	1	1	0	0	0	0	0	0	0	0	0	0	1	1	0	0	0
ORTHOMCL3055(6 genes,6 taxa):	Malonate decarboxylase alpha subunit	Organic acids	Carbohydrates	0	0	0	1	1	1	0	0	1	1	1	0	0	0	0	0	0	0	0	0	0	0	0	0	0	0
ORTHOMCL3056(6 genes,6 taxa):	Malonate transporter, MadL subunit	Organic acids	Carbohydrates	0	0	0	1	1	1	0	0	1	1	1	0	0	0	0	0	0	0	0	0	0	0	0	0	0	0
ORTHOMCL3057(6 genes,6 taxa):	Malonate transporter, MadM subunit	Organic acids	Carbohydrates	0	0	0	1	1	1	0	0	1	1	1	0	0	0	0	0	0	0	0	0	0	0	0	0	0	0
ORTHOMCL3366(5 genes,5 taxa):	Triphosphoribosyl-dephospho-CoA synthetase (EC 2.7.8.25)	Organic acids	Carbohydrates	0	0	0	1	0	1	0	0	1	1	1	0	0	0	0	0	0	0	0	0	0	0	0	0	0	0
ORTHOMCL3367(5 genes,5 taxa):	Malonate decarboxylase delta subunit	Organic acids	Carbohydrates	0	0	0	1	0	1	0	0	1	1	1	0	0	0	0	0	0	0	0	0	0	0	0	0	0	0
ORTHOMCL3368(5 genes,5 taxa):	Malonate decarboxylase beta subunit	Organic acids	Carbohydrates	0	0	0	1	0	1	0	0	1	1	1	0	0	0	0	0	0	0	0	0	0	0	0	0	0	0
ORTHOMCL3369(5 genes,5 taxa):	Malonate decarboxylase gamma subunit	Organic acids	Carbohydrates	0	0	0	1	0	1	0	0	1	1	1	0	0	0	0	0	0	0	0	0	0	0	0	0	0	0
ORTHOMCL3370(5 genes,5 taxa):	Malonyl CoA acyl carrier protein transacylase (EC 2.3.1.39)	Organic acids	Carbohydrates	0	0	0	1	0	1	0	0	1	1	1	0	0	0	0	0	0	0	0	0	0	0	0	0	0	0
ORTHOMCL3371(5 genes,5 taxa):	Malonate utilization transcriptional regulator	Organic acids	Carbohydrates	0	0	0	1	0	1	0	0	1	1	1	0	0	0	0	0	0	0	0	0	0	0	0	0	0	0
ORTHOMCL3397(5 genes,5 taxa):	Propionate catabolism operon transcriptional regulator of GntR family [predicted]	Organic acids	Carbohydrates	0	0	0	0	0	1	1	0	1	1	1	0	0	0	0	0	0	0	0	0	0	0	0	0	0	0
ORTHOMCL3876(4 genes,4 taxa):	TcuA: flavoprotein used to oxidize tricarballylate to cis-aconitate	Organic acids	Carbohydrates	0	0	0	0	0	1	0	0	1	1	1	0	0	0	0	0	0	0	0	0	0	0	0	0	0	0
ORTHOMCL3877(4 genes,4 taxa):	TcuB: works with TcuA to oxidize tricarballylate to cis-aconitate	Organic acids	Carbohydrates	0	0	0	0	0	1	0	0	1	1	1	0	0	0	0	0	0	0	0	0	0	0	0	0	0	0
ORTHOMCL4476(3 genes,3 taxa):	Phosphoribosyl-dephospho-CoA transferase (EC 2.7.7.-)	Organic acids	Carbohydrates	0	0	0	0	0	0	0	0	1	1	1	0	0	0	0	0	0	0	0	0	0	0	0	0	0	0
ORTHOMCL6483(2 genes,2 taxa):	Phosphoribosyl-dephospho-CoA transferase (EC 2.7.7.-)	Organic acids	Carbohydrates	0	0	0	1	0	1	0	0	0	0	0	0	0	0	0	0	0	0	0	0	0	0	0	0	0	0
ORTHOMCL466(26 genes,26 taxa):	Glycerol-3-phosphate dehydrogenase [NAD(P)+] (EC 1.1.1.94)	Sugar alcohols	Carbohydrates	1	1	1	1	1	1	1	1	1	1	1	1	1	1	1	1	1	1	1	1	1	1	1	1	1	1
ORTHOMCL742(26 genes,25 taxa):	Glycerophosphoryl diester phosphodiesterase (EC 3.1.4.46)	Sugar alcohols	Carbohydrates	1	1	1	1	0	1	1	1	1	1	1	1	1	1	1	1	1	1	1	1	1	1	1	1	2	1
ORTHOMCL2037(11 genes,11 taxa):	Glycerol kinase (EC 2.7.1.30)	Sugar alcohols	Carbohydrates	1	1	1	1	1	1	1	0	1	1	1	1	0	0	0	0	0	0	0	0	0	0	0	0	0	0
ORTHOMCL2195(10 genes,10 taxa):	Glycerophosphoryl diester phosphodiesterase (EC 3.1.4.46)	Sugar alcohols	Carbohydrates	1	0	1	1	1	0	0	1	0	0	0	0	0	0	0	0	0	0	0	0	0	1	1	1	1	1
ORTHOMCL2918(7 genes,7 taxa):	Glycerophosphoryl diester phosphodiesterase (EC 3.1.4.46)	Sugar alcohols	Carbohydrates	0	0	0	0	0	0	0	0	0	0	0	0	1	1	1	1	1	0	0	0	0	0	0	1	1	0
ORTHOMCL6666(2 genes,1 taxa):	Glycerophosphoryl diester phosphodiesterase (EC 3.1.4.46)	Sugar alcohols	Carbohydrates	0	0	0	0	2	0	0	0	0	0	0	0	0	0	0	0	0	0	0	0	0	0	0	0	0	0
ORTHOMCL187(26 genes,26 taxa):	Cell division protein FtsN	Cell Division and Cell Cycle - no subcategory	Cell Division and Cell Cycle	1	1	1	1	1	1	1	1	1	1	1	1	1	1	1	1	1	1	1	1	1	1	1	1	1	1
ORTHOMCL239(26 genes,26 taxa):	Chromosome (plasmid) partitioning protein ParA	Cell Division and Cell Cycle - no subcategory	Cell Division and Cell Cycle	1	1	1	1	1	1	1	1	1	1	1	1	1	1	1	1	1	1	1	1	1	1	1	1	1	1
ORTHOMCL240(26 genes,26 taxa):	Chromosome (plasmid) partitioning protein ParB	Cell Division and Cell Cycle - no subcategory	Cell Division and Cell Cycle	1	1	1	1	1	1	1	1	1	1	1	1	1	1	1	1	1	1	1	1	1	1	1	1	1	1
ORTHOMCL297(26 genes,26 taxa):	Cell division protein DivIC (FtsB), stabilizes FtsL against RasP cleavage	Cell Division and Cell Cycle - no subcategory	Cell Division and Cell Cycle	1	1	1	1	1	1	1	1	1	1	1	1	1	1	1	1	1	1	1	1	1	1	1	1	1	1
ORTHOMCL325(26 genes,26 taxa):	Cell division protein FtsQ	Cell Division and Cell Cycle - no subcategory	Cell Division and Cell Cycle	1	1	1	1	1	1	1	1	1	1	1	1	1	1	1	1	1	1	1	1	1	1	1	1	1	1
ORTHOMCL328(26 genes,26 taxa):	Cell division protein FtsA	Cell Division and Cell Cycle - no subcategory	Cell Division and Cell Cycle	1	1	1	1	1	1	1	1	1	1	1	1	1	1	1	1	1	1	1	1	1	1	1	1	1	1
ORTHOMCL460(26 genes,26 taxa):	Transamidase GatB domain protein	Cell Division and Cell Cycle - no subcategory	Cell Division and Cell Cycle	1	1	1	1	1	1	1	1	1	1	1	1	1	1	1	1	1	1	1	1	1	1	1	1	1	1
ORTHOMCL602(26 genes,26 taxa):	Septum formation protein Maf	Cell Division and Cell Cycle - no subcategory	Cell Division and Cell Cycle	1	1	1	1	1	1	1	1	1	1	1	1	1	1	1	1	1	1	1	1	1	1	1	1	1	1
ORTHOMCL603(26 genes,26 taxa):	Rod shape-determining protein MreD	Cell Division and Cell Cycle - no subcategory	Cell Division and Cell Cycle	1	1	1	1	1	1	1	1	1	1	1	1	1	1	1	1	1	1	1	1	1	1	1	1	1	1
ORTHOMCL604(26 genes,26 taxa):	Rod shape-determining protein MreC	Cell Division and Cell Cycle - no subcategory	Cell Division and Cell Cycle	1	1	1	1	1	1	1	1	1	1	1	1	1	1	1	1	1	1	1	1	1	1	1	1	1	1
ORTHOMCL605(26 genes,26 taxa):	Rod shape-determining protein MreB	Cell Division and Cell Cycle - no subcategory	Cell Division and Cell Cycle	1	1	1	1	1	1	1	1	1	1	1	1	1	1	1	1	1	1	1	1	1	1	1	1	1	1
ORTHOMCL624(26 genes,26 taxa):	Septum site-determining protein MinC	Cell Division and Cell Cycle - no subcategory	Cell Division and Cell Cycle	1	1	1	1	1	1	1	1	1	1	1	1	1	1	1	1	1	1	1	1	1	1	1	1	1	1
ORTHOMCL625(26 genes,26 taxa):	Septum site-determining protein MinD	Cell Division and Cell Cycle - no subcategory	Cell Division and Cell Cycle	1	1	1	1	1	1	1	1	1	1	1	1	1	1	1	1	1	1	1	1	1	1	1	1	1	1
ORTHOMCL626(26 genes,26 taxa):	Cell division topological specificity factor MinE	Cell Division and Cell Cycle - no subcategory	Cell Division and Cell Cycle	1	1	1	1	1	1	1	1	1	1	1	1	1	1	1	1	1	1	1	1	1	1	1	1	1	1
ORTHOMCL649(26 genes,26 taxa):	Cell division protein ZipA	Cell Division and Cell Cycle - no subcategory	Cell Division and Cell Cycle	1	1	1	1	1	1	1	1	1	1	1	1	1	1	1	1	1	1	1	1	1	1	1	1	1	1
ORTHOMCL714(26 genes,26 taxa):	Acyl-CoA thioesterase YciA, involved in membrane biogenesis	Cell Division and Cell Cycle - no subcategory	Cell Division and Cell Cycle	1	1	1	1	1	1	1	1	1	1	1	1	1	1	1	1	1	1	1	1	1	1	1	1	1	1
ORTHOMCL720(26 genes,26 taxa):	Intracellular septation protein IspA	Cell Division and Cell Cycle - no subcategory	Cell Division and Cell Cycle	1	1	1	1	1	1	1	1	1	1	1	1	1	1	1	1	1	1	1	1	1	1	1	1	1	1
ORTHOMCL1107(26 genes,26 taxa):	Z-ring-associated protein ZapA	Cell Division and Cell Cycle - no subcategory	Cell Division and Cell Cycle	1	1	1	1	1	1	1	1	1	1	1	1	1	1	1	1	1	1	1	1	1	1	1	1	1	1
ORTHOMCL1651(16 genes,15 taxa):	Chromosome (plasmid) partitioning protein ParA	Cell Division and Cell Cycle - no subcategory	Cell Division and Cell Cycle	1	1	0	0	0	0	1	1	0	0	1	0	1	1	1	1	2	1	1	1	1	0	0	0	0	1
ORTHOMCL1715(15 genes,15 taxa):	Chromosome (plasmid) partitioning protein ParB	Cell Division and Cell Cycle - no subcategory	Cell Division and Cell Cycle	1	1	0	0	0	0	1	1	0	0	1	0	1	1	1	1	1	1	1	1	1	0	0	0	0	1
ORTHOMCL1773(15 genes,15 taxa):	Cell division protein DivIC (FtsB), stabilizes FtsL against RasP cleavage	Cell Division and Cell Cycle - no subcategory	Cell Division and Cell Cycle	0	0	0	0	0	0	0	1	0	0	0	0	1	1	1	1	1	1	1	1	1	1	1	1	1	1
ORTHOMCL3064(6 genes,6 taxa):	Cell division protein DivIC (FtsB), stabilizes FtsL against RasP cleavage	Cell Division and Cell Cycle - no subcategory	Cell Division and Cell Cycle	1	1	0	0	0	1	0	0	1	1	1	0	0	0	0	0	0	0	0	0	0	0	0	0	0	0
ORTHOMCL5027(3 genes,3 taxa):	Chromosome (plasmid) partitioning protein ParA	Cell Division and Cell Cycle - no subcategory	Cell Division and Cell Cycle	0	0	0	0	0	0	1	0	0	0	0	0	0	0	0	0	0	0	0	1	1	0	0	0	0	0
ORTHOMCL5554(2 genes,2 taxa):	Cell division protein FtsK	Cell Division and Cell Cycle - no subcategory	Cell Division and Cell Cycle	0	0	0	0	0	0	0	0	1	1	0	0	0	0	0	0	0	0	0	0	0	0	0	0	0	0
ORTHOMCL5702(2 genes,2 taxa):	Cell division protein FtsK	Cell Division and Cell Cycle - no subcategory	Cell Division and Cell Cycle	0	0	0	0	0	0	0	0	1	1	0	0	0	0	0	0	0	0	0	0	0	0	0	0	0	0
ORTHOMCL7212(2 genes,2 taxa):	Cell division protein FtsK	Cell Division and Cell Cycle - no subcategory	Cell Division and Cell Cycle	0	0	0	0	0	0	0	0	0	0	0	0	0	0	0	0	0	1	1	0	0	0	0	0	0	0
ORTHOMCL698(26 genes,26 taxa):	UDP-glucose 4-epimerase (EC 5.1.3.2)	Capsular and extracellular polysacchrides	Cell Wall and Capsule	1	1	1	1	1	1	1	1	1	1	1	1	1	1	1	1	1	1	1	1	1	1	1	1	1	1
ORTHOMCL1406(20 genes,20 taxa):	UDP-glucose 4-epimerase (EC 5.1.3.2)	Capsular and extracellular polysacchrides	Cell Wall and Capsule	1	1	1	1	1	1	1	0	1	1	1	1	1	1	1	1	1	1	1	1	1	0	0	0	0	0
ORTHOMCL1426(20 genes,19 taxa):	dTDP-glucose 4,6-dehydratase (EC 4.2.1.46)	Capsular and extracellular polysacchrides	Cell Wall and Capsule	0	0	1	1	1	1	1	0	1	1	2	1	0	0	0	0	1	1	1	1	1	1	1	1	1	1
ORTHOMCL1427(20 genes,19 taxa):	Glucose-1-phosphate thymidylyltransferase (EC 2.7.7.24)	Capsular and extracellular polysacchrides	Cell Wall and Capsule	0	0	1	1	1	1	1	0	1	1	2	1	0	0	0	0	1	1	1	1	1	1	1	1	1	1
ORTHOMCL1702(15 genes,15 taxa):	dTDP-4-dehydrorhamnose 3,5-epimerase (EC 5.1.3.13)	Capsular and extracellular polysacchrides	Cell Wall and Capsule	0	0	1	0	0	1	1	0	1	1	0	0	0	0	0	0	1	1	1	1	1	1	1	1	1	1
ORTHOMCL1703(15 genes,15 taxa):	dTDP-4-dehydrorhamnose reductase (EC 1.1.1.133)	Capsular and extracellular polysacchrides	Cell Wall and Capsule	0	0	1	0	0	1	1	0	1	1	0	0	0	0	0	0	1	1	1	1	1	1	1	1	1	1
ORTHOMCL5276(3 genes,2 taxa):	Capsular polysaccharide ABC transporter, permease protein KpsM	Capsular and extracellular polysacchrides	Cell Wall and Capsule	0	0	0	1	2	0	0	0	0	0	0	0	0	0	0	0	0	0	0	0	0	0	0	0	0	0
ORTHOMCL5763(2 genes,2 taxa):	dTDP-rhamnosyl transferase RfbF (EC 2.-.-.-)	Capsular and extracellular polysacchrides	Cell Wall and Capsule	0	0	0	0	0	0	0	0	1	1	0	0	0	0	0	0	0	0	0	0	0	0	0	0	0	0
ORTHOMCL5764(2 genes,2 taxa):	dTDP-rhamnosyl transferase RfbF (EC 2.-.-.-)	Capsular and extracellular polysacchrides	Cell Wall and Capsule	0	0	0	0	0	0	0	0	1	1	0	0	0	0	0	0	0	0	0	0	0	0	0	0	0	0
ORTHOMCL6575(2 genes,2 taxa):	Capsular polysaccharide export system protein KpsC	Capsular and extracellular polysacchrides	Cell Wall and Capsule	0	0	0	1	1	0	0	0	0	0	0	0	0	0	0	0	0	0	0	0	0	0	0	0	0	0
ORTHOMCL6709(2 genes,2 taxa):	dTDP-rhamnosyl transferase RfbF (EC 2.-.-.-)	Capsular and extracellular polysacchrides	Cell Wall and Capsule	0	0	0	0	0	0	0	0	0	0	0	0	0	0	0	0	1	0	0	0	0	0	0	0	1	0
ORTHOMCL39(27 genes,26 taxa):	Rod shape-determining protein RodA	Cell Wall and Capsule - no subcategory	Cell Wall and Capsule	1	1	2	1	1	1	1	1	1	1	1	1	1	1	1	1	1	1	1	1	1	1	1	1	1	1
ORTHOMCL319(26 genes,26 taxa):	UDP-N-acetylglucosamine--N-acetylmuramyl-(pentapeptide) pyrophosphoryl-undecaprenol N-acetylglucosamine transferase (EC 2.4.1.227)	Cell Wall and Capsule - no subcategory	Cell Wall and Capsule	1	1	1	1	1	1	1	1	1	1	1	1	1	1	1	1	1	1	1	1	1	1	1	1	1	1
ORTHOMCL324(26 genes,26 taxa):	D-alanine--D-alanine ligase (EC 6.3.2.4)	Cell Wall and Capsule - no subcategory	Cell Wall and Capsule	1	1	1	1	1	1	1	1	1	1	1	1	1	1	1	1	1	1	1	1	1	1	1	1	1	1
ORTHOMCL340(26 genes,26 taxa):	Phosphoglucosamine mutase (EC 5.4.2.10)	Cell Wall and Capsule - no subcategory	Cell Wall and Capsule	1	1	1	1	1	1	1	1	1	1	1	1	1	1	1	1	1	1	1	1	1	1	1	1	1	1
ORTHOMCL503(26 genes,26 taxa):	D-alanyl-D-alanine carboxypeptidase (EC 3.4.16.4)	Cell Wall and Capsule - no subcategory	Cell Wall and Capsule	1	1	1	1	1	1	1	1	1	1	1	1	1	1	1	1	1	1	1	1	1	1	1	1	1	1
ORTHOMCL665(26 genes,26 taxa):	UDP-N-acetylglucosamine 1-carboxyvinyltransferase (EC 2.5.1.7)	Cell Wall and Capsule - no subcategory	Cell Wall and Capsule	1	1	1	1	1	1	1	1	1	1	1	1	1	1	1	1	1	1	1	1	1	1	1	1	1	1
ORTHOMCL842(26 genes,26 taxa):	Phospho-N-acetylmuramoyl-pentapeptide-transferase (EC 2.7.8.13)	Cell Wall and Capsule - no subcategory	Cell Wall and Capsule	1	1	1	1	1	1	1	1	1	1	1	1	1	1	1	1	1	1	1	1	1	1	1	1	1	1
ORTHOMCL845(26 genes,26 taxa):	Cell division protein FtsI [Peptidoglycan synthetase] (EC 2.4.1.129)	Cell Wall and Capsule - no subcategory	Cell Wall and Capsule	1	1	1	1	1	1	1	1	1	1	1	1	1	1	1	1	1	1	1	1	1	1	1	1	1	1
ORTHOMCL889(26 genes,26 taxa):	Murein-DD-endopeptidase (EC 3.4.99.-)	Cell Wall and Capsule - no subcategory	Cell Wall and Capsule	1	1	1	1	1	1	1	1	1	1	1	1	1	1	1	1	1	1	1	1	1	1	1	1	1	1
ORTHOMCL927(26 genes,26 taxa):	UDP-N-acetylmuramate:L-alanyl-gamma-D-glutamyl-meso-diaminopimelate ligase (EC 6.3.2.-)	Cell Wall and Capsule - no subcategory	Cell Wall and Capsule	1	1	1	1	1	1	1	1	1	1	1	1	1	1	1	1	1	1	1	1	1	1	1	1	1	1
ORTHOMCL1120(25 genes,25 taxa):	D-alanyl-D-alanine carboxypeptidase (EC 3.4.16.4)	Cell Wall and Capsule - no subcategory	Cell Wall and Capsule	1	1	1	1	1	1	1	1	1	1	1	1	1	0	1	1	1	1	1	1	1	1	1	1	1	1
ORTHOMCL1212(24 genes,24 taxa):	AmpG permease	Cell Wall and Capsule - no subcategory	Cell Wall and Capsule	1	1	1	0	0	1	1	1	1	1	1	1	1	1	1	1	1	1	1	1	1	1	1	1	1	1
ORTHOMCL2100(11 genes,11 taxa):	Aminoacyl-histidine dipeptidase (Peptidase D) (EC 3.4.13.3)	Cell Wall and Capsule - no subcategory	Cell Wall and Capsule	0	0	0	0	0	1	1	1	1	1	1	0	0	0	0	0	0	0	0	0	0	1	1	1	1	1
ORTHOMCL2520(8 genes,8 taxa):	AmpG permease	Cell Wall and Capsule - no subcategory	Cell Wall and Capsule	1	1	1	1	1	1	1	0	0	0	0	1	0	0	0	0	0	0	0	0	0	0	0	0	0	0
ORTHOMCL3226(6 genes,6 taxa):	N-acetylmuramoyl-L-alanine amidase (EC 3.5.1.28)	Cell Wall and Capsule - no subcategory	Cell Wall and Capsule	0	0	0	0	0	0	0	0	0	0	0	0	1	0	1	1	1	1	1	0	0	0	0	0	0	0
ORTHOMCL4098(4 genes,4 taxa):	D-alanyl-D-alanine carboxypeptidase (EC 3.4.16.4)	Cell Wall and Capsule - no subcategory	Cell Wall and Capsule	0	0	0	0	0	0	0	0	0	0	0	0	1	0	1	1	1	0	0	0	0	0	0	0	0	0
ORTHOMCL4178(4 genes,4 taxa):	D-alanyl-D-alanine carboxypeptidase (EC 3.4.16.4)	Cell Wall and Capsule - no subcategory	Cell Wall and Capsule	0	0	0	0	0	0	0	0	0	0	0	0	0	0	0	0	0	1	1	1	1	0	0	0	0	0
ORTHOMCL4811(3 genes,3 taxa):	Muramoyltetrapeptide carboxypeptidase (EC 3.4.17.13)	Cell Wall and Capsule - no subcategory	Cell Wall and Capsule	0	0	1	1	1	0	0	0	0	0	0	0	0	0	0	0	0	0	0	0	0	0	0	0	0	0
ORTHOMCL5042(3 genes,3 taxa):	Soluble lytic murein transglycosylase precursor (EC 3.2.1.-)	Cell Wall and Capsule - no subcategory	Cell Wall and Capsule	0	0	0	0	0	0	1	0	0	0	0	0	0	0	0	0	0	0	0	1	1	0	0	0	0	0
ORTHOMCL6484(2 genes,2 taxa):	AmpG permease	Cell Wall and Capsule - no subcategory	Cell Wall and Capsule	0	0	0	1	1	0	0	0	0	0	0	0	0	0	0	0	0	0	0	0	0	0	0	0	0	0
ORTHOMCL6565(2 genes,2 taxa):	AmpG permease	Cell Wall and Capsule - no subcategory	Cell Wall and Capsule	0	0	0	1	1	0	0	0	0	0	0	0	0	0	0	0	0	0	0	0	0	0	0	0	0	0
ORTHOMCL6636(2 genes,2 taxa):	Membrane-bound lytic murein transglycosylase D precursor (EC 3.2.1.-)	Cell Wall and Capsule - no subcategory	Cell Wall and Capsule	0	0	0	0	1	0	0	0	0	0	1	0	0	0	0	0	0	0	0	0	0	0	0	0	0	0
ORTHOMCL433(26 genes,26 taxa):	Lipopolysaccharide ABC transporter, ATP-binding protein LptB	Gram-Negative cell wall components	Cell Wall and Capsule	1	1	1	1	1	1	1	1	1	1	1	1	1	1	1	1	1	1	1	1	1	1	1	1	1	1
ORTHOMCL585(26 genes,26 taxa):	Outer membrane lipoprotein carrier protein LolA	Gram-Negative cell wall components	Cell Wall and Capsule	1	1	1	1	1	1	1	1	1	1	1	1	1	1	1	1	1	1	1	1	1	1	1	1	1	1
ORTHOMCL3838(4 genes,4 taxa):	Lipoprotein releasing system transmembrane protein LolC	Gram-Negative cell wall components	Cell Wall and Capsule	0	1	0	0	0	0	0	0	1	1	1	0	0	0	0	0	0	0	0	0	0	0	0	0	0	0
ORTHOMCL3839(4 genes,4 taxa):	Lipoprotein releasing system ATP-binding protein LolD	Gram-Negative cell wall components	Cell Wall and Capsule	0	1	0	0	0	0	0	0	1	1	1	0	0	0	0	0	0	0	0	0	0	0	0	0	0	0
ORTHOMCL21(31 genes,26 taxa):	Biotin synthase (EC 2.8.1.6)	Biotin	Cofactors, Vitamins, Prosthetic Groups, Pigments	1	2	1	2	1	1	1	1	2	2	2	1	1	1	1	1	1	1	1	1	1	1	1	1	1	1
ORTHOMCL81(27 genes,26 taxa):	Long-chain-fatty-acid--CoA ligase (EC 6.2.1.3)	Biotin	Cofactors, Vitamins, Prosthetic Groups, Pigments	1	2	1	1	1	1	1	1	1	1	1	1	1	1	1	1	1	1	1	1	1	1	1	1	1	1
ORTHOMCL645(26 genes,26 taxa):	8-amino-7-oxononanoate synthase (EC 2.3.1.47)	Biotin	Cofactors, Vitamins, Prosthetic Groups, Pigments	1	1	1	1	1	1	1	1	1	1	1	1	1	1	1	1	1	1	1	1	1	1	1	1	1	1
ORTHOMCL646(26 genes,26 taxa):	Adenosylmethionine-8-amino-7-oxononanoate aminotransferase (EC 2.6.1.62)	Biotin	Cofactors, Vitamins, Prosthetic Groups, Pigments	1	1	1	1	1	1	1	1	1	1	1	1	1	1	1	1	1	1	1	1	1	1	1	1	1	1
ORTHOMCL1288(23 genes,21 taxa):	Adenosylmethionine-8-amino-7-oxononanoate aminotransferase (EC 2.6.1.62)	Biotin	Cofactors, Vitamins, Prosthetic Groups, Pigments	0	0	1	1	2	0	0	1	1	1	1	0	1	1	1	1	1	1	1	1	1	1	1	1	2	1
ORTHOMCL1354(21 genes,21 taxa):	3-ketoacyl-CoA thiolase (EC 2.3.1.16)	Biotin	Cofactors, Vitamins, Prosthetic Groups, Pigments	1	1	1	1	1	1	1	0	1	1	1	1	1	1	1	1	1	1	1	1	1	1	0	0	0	0
ORTHOMCL1486(19 genes,19 taxa):	Biotin synthesis protein BioC	Biotin	Cofactors, Vitamins, Prosthetic Groups, Pigments	0	0	0	0	0	1	0	1	1	1	1	0	1	1	1	1	1	1	1	1	1	1	1	1	1	1
ORTHOMCL4553(3 genes,3 taxa):	Biotin synthesis protein BioH	Biotin	Cofactors, Vitamins, Prosthetic Groups, Pigments	0	0	0	0	0	0	0	0	1	1	1	0	0	0	0	0	0	0	0	0	0	0	0	0	0	0
ORTHOMCL5992(2 genes,2 taxa):	Adenosylmethionine-8-amino-7-oxononanoate aminotransferase (EC 2.6.1.62)	Biotin	Cofactors, Vitamins, Prosthetic Groups, Pigments	0	0	1	0	1	0	0	0	0	0	0	0	0	0	0	0	0	0	0	0	0	0	0	0	0	0
ORTHOMCL6651(2 genes,2 taxa):	Long-chain-fatty-acid--CoA ligase (EC 6.2.1.3)	Biotin	Cofactors, Vitamins, Prosthetic Groups, Pigments	0	1	0	0	1	0	0	0	0	0	0	0	0	0	0	0	0	0	0	0	0	0	0	0	0	0
ORTHOMCL6800(2 genes,2 taxa):	predicted biotin regulatory protein BioR (GntR family)	Biotin	Cofactors, Vitamins, Prosthetic Groups, Pigments	0	0	0	0	0	0	0	0	0	0	0	0	0	0	0	0	0	0	0	0	0	0	0	1	1	0
ORTHOMCL560(26 genes,26 taxa):	Phosphopantetheine adenylyltransferase (EC 2.7.7.3)	Coenzyme A	Cofactors, Vitamins, Prosthetic Groups, Pigments	1	1	1	1	1	1	1	1	1	1	1	1	1	1	1	1	1	1	1	1	1	1	1	1	1	1
ORTHOMCL651(26 genes,26 taxa):	Pantothenate kinase type III, CoaX-like (EC 2.7.1.33)	Coenzyme A	Cofactors, Vitamins, Prosthetic Groups, Pigments	1	1	1	1	1	1	1	1	1	1	1	1	1	1	1	1	1	1	1	1	1	1	1	1	1	1
ORTHOMCL869(26 genes,26 taxa):	Dephospho-CoA kinase (EC 2.7.1.24)	Coenzyme A	Cofactors, Vitamins, Prosthetic Groups, Pigments	1	1	1	1	1	1	1	1	1	1	1	1	1	1	1	1	1	1	1	1	1	1	1	1	1	1
ORTHOMCL982(26 genes,26 taxa):	3-methyl-2-oxobutanoate hydroxymethyltransferase (EC 2.1.2.11)	Coenzyme A	Cofactors, Vitamins, Prosthetic Groups, Pigments	1	1	1	1	1	1	1	1	1	1	1	1	1	1	1	1	1	1	1	1	1	1	1	1	1	1
ORTHOMCL4541(3 genes,3 taxa):	2-dehydropantoate 2-reductase (EC 1.1.1.169)	Coenzyme A	Cofactors, Vitamins, Prosthetic Groups, Pigments	0	0	0	0	0	0	0	0	1	1	1	0	0	0	0	0	0	0	0	0	0	0	0	0	0	0
ORTHOMCL255(26 genes,26 taxa):	Hydroxyethylthiazole kinase (EC 2.7.1.50)	Cofactors, Vitamins, Prosthetic Groups, Pigments - no subcategory	Cofactors, Vitamins, Prosthetic Groups, Pigments	1	1	1	1	1	1	1	1	1	1	1	1	1	1	1	1	1	1	1	1	1	1	1	1	1	1
ORTHOMCL452(26 genes,26 taxa):	Thiamin-phosphate pyrophosphorylase (EC 2.5.1.3)	Cofactors, Vitamins, Prosthetic Groups, Pigments - no subcategory	Cofactors, Vitamins, Prosthetic Groups, Pigments	1	1	1	1	1	1	1	1	1	1	1	1	1	1	1	1	1	1	1	1	1	1	1	1	1	1
ORTHOMCL693(26 genes,26 taxa):	Thiamine-monophosphate kinase (EC 2.7.4.16)	Cofactors, Vitamins, Prosthetic Groups, Pigments - no subcategory	Cofactors, Vitamins, Prosthetic Groups, Pigments	1	1	1	1	1	1	1	1	1	1	1	1	1	1	1	1	1	1	1	1	1	1	1	1	1	1
ORTHOMCL805(26 genes,26 taxa):	1-deoxy-D-xylulose 5-phosphate synthase (EC 2.2.1.7)	Cofactors, Vitamins, Prosthetic Groups, Pigments - no subcategory	Cofactors, Vitamins, Prosthetic Groups, Pigments	1	1	1	1	1	1	1	1	1	1	1	1	1	1	1	1	1	1	1	1	1	1	1	1	1	1
ORTHOMCL1346(21 genes,21 taxa):	Sulfur carrier protein ThiS	Cofactors, Vitamins, Prosthetic Groups, Pigments - no subcategory	Cofactors, Vitamins, Prosthetic Groups, Pigments	1	1	1	1	1	1	1	0	1	1	1	1	1	1	1	1	1	1	1	1	1	1	0	0	0	0
ORTHOMCL1353(21 genes,21 taxa):	Glycine oxidase ThiO (EC 1.4.3.19)	Cofactors, Vitamins, Prosthetic Groups, Pigments - no subcategory	Cofactors, Vitamins, Prosthetic Groups, Pigments	1	1	1	1	1	1	1	0	1	1	1	1	1	1	1	1	1	1	1	1	1	1	0	0	0	0
ORTHOMCL3167(6 genes,6 taxa):	Glycine oxidase ThiO (EC 1.4.3.19)	Cofactors, Vitamins, Prosthetic Groups, Pigments - no subcategory	Cofactors, Vitamins, Prosthetic Groups, Pigments	0	0	0	0	0	0	0	1	0	0	0	0	1	0	0	0	0	0	0	0	0	0	1	1	1	1
ORTHOMCL6239(2 genes,2 taxa):	Hydroxymethylpyrimidine ABC transporter, substrate-binding component	Cofactors, Vitamins, Prosthetic Groups, Pigments - no subcategory	Cofactors, Vitamins, Prosthetic Groups, Pigments	0	0	0	0	0	1	1	0	0	0	0	0	0	0	0	0	0	0	0	0	0	0	0	0	0	0
ORTHOMCL6241(2 genes,2 taxa):	Hydroxymethylpyrimidine ABC transporter, transmembrane component	Cofactors, Vitamins, Prosthetic Groups, Pigments - no subcategory	Cofactors, Vitamins, Prosthetic Groups, Pigments	0	0	0	0	0	1	1	0	0	0	0	0	0	0	0	0	0	0	0	0	0	0	0	0	0	0
ORTHOMCL6766(2 genes,2 taxa):	Hydroxymethylpyrimidine ABC transporter, ATPase component	Cofactors, Vitamins, Prosthetic Groups, Pigments - no subcategory	Cofactors, Vitamins, Prosthetic Groups, Pigments	0	0	0	0	0	0	0	0	0	0	0	0	0	0	0	0	0	0	0	0	0	0	0	1	1	0
ORTHOMCL6767(2 genes,2 taxa):	Hydroxymethylpyrimidine ABC transporter, transmembrane component	Cofactors, Vitamins, Prosthetic Groups, Pigments - no subcategory	Cofactors, Vitamins, Prosthetic Groups, Pigments	0	0	0	0	0	0	0	0	0	0	0	0	0	0	0	0	0	0	0	0	0	0	0	1	1	0
ORTHOMCL6768(2 genes,2 taxa):	Hydroxymethylpyrimidine ABC transporter, substrate-binding component	Cofactors, Vitamins, Prosthetic Groups, Pigments - no subcategory	Cofactors, Vitamins, Prosthetic Groups, Pigments	0	0	0	0	0	0	0	0	0	0	0	0	0	0	0	0	0	0	0	0	0	0	0	1	1	0
ORTHOMCL159(26 genes,26 taxa):	Phosphoribosylglycinamide formyltransferase (EC 2.1.2.2)	Folate and pterines	Cofactors, Vitamins, Prosthetic Groups, Pigments	1	1	1	1	1	1	1	1	1	1	1	1	1	1	1	1	1	1	1	1	1	1	1	1	1	1
ORTHOMCL282(26 genes,26 taxa):	Dihydroneopterin aldolase (EC 4.1.2.25)	Folate and pterines	Cofactors, Vitamins, Prosthetic Groups, Pigments	1	1	1	1	1	1	1	1	1	1	1	1	1	1	1	1	1	1	1	1	1	1	1	1	1	1
ORTHOMCL283(26 genes,26 taxa):	2-amino-4-hydroxy-6-hydroxymethyldihydropteridine pyrophosphokinase (EC 2.7.6.3)	Folate and pterines	Cofactors, Vitamins, Prosthetic Groups, Pigments	1	1	1	1	1	1	1	1	1	1	1	1	1	1	1	1	1	1	1	1	1	1	1	1	1	1
ORTHOMCL337(26 genes,26 taxa):	Pyruvate dehydrogenase E1 component (EC 1.2.4.1)	Folate and pterines	Cofactors, Vitamins, Prosthetic Groups, Pigments	1	1	1	1	1	1	1	1	1	1	1	1	1	1	1	1	1	1	1	1	1	1	1	1	1	1
ORTHOMCL338(26 genes,26 taxa):	Dihydrolipoamide acetyltransferase component of pyruvate dehydrogenase complex (EC 2.3.1.12)	Folate and pterines	Cofactors, Vitamins, Prosthetic Groups, Pigments	1	1	1	1	1	1	1	1	1	1	1	1	1	1	1	1	1	1	1	1	1	1	1	1	1	1
ORTHOMCL474(26 genes,26 taxa):	Ketopantoate reductase PanG (EC 1.1.1.169)	Folate and pterines	Cofactors, Vitamins, Prosthetic Groups, Pigments	1	1	1	1	1	1	1	1	1	1	1	1	1	1	1	1	1	1	1	1	1	1	1	1	1	1
ORTHOMCL524(26 genes,26 taxa):	Serine hydroxymethyltransferase (EC 2.1.2.1)	Folate and pterines	Cofactors, Vitamins, Prosthetic Groups, Pigments	1	1	1	1	1	1	1	1	1	1	1	1	1	1	1	1	1	1	1	1	1	1	1	1	1	1
ORTHOMCL541(26 genes,26 taxa):	GTP cyclohydrolase I (EC 3.5.4.16) type 1	Folate and pterines	Cofactors, Vitamins, Prosthetic Groups, Pigments	1	1	1	1	1	1	1	1	1	1	1	1	1	1	1	1	1	1	1	1	1	1	1	1	1	1
ORTHOMCL552(26 genes,26 taxa):	Dihydropteroate synthase (EC 2.5.1.15)	Folate and pterines	Cofactors, Vitamins, Prosthetic Groups, Pigments	1	1	1	1	1	1	1	1	1	1	1	1	1	1	1	1	1	1	1	1	1	1	1	1	1	1
ORTHOMCL580(26 genes,26 taxa):	Alcohol dehydrogenase (EC 1.1.1.1)	Folate and pterines	Cofactors, Vitamins, Prosthetic Groups, Pigments	1	1	1	1	1	1	1	1	1	1	1	1	1	1	1	1	1	1	1	1	1	1	1	1	1	1
ORTHOMCL662(26 genes,26 taxa):	Para-aminobenzoate synthase, aminase component (EC 2.6.1.85)	Folate and pterines	Cofactors, Vitamins, Prosthetic Groups, Pigments	1	1	1	1	1	1	1	1	1	1	1	1	1	1	1	1	1	1	1	1	1	1	1	1	1	1
ORTHOMCL864(26 genes,26 taxa):	Hypoxanthine-guanine phosphoribosyltransferase (EC 2.4.2.8)	Folate and pterines	Cofactors, Vitamins, Prosthetic Groups, Pigments	1	1	1	1	1	1	1	1	1	1	1	1	1	1	1	1	1	1	1	1	1	1	1	1	1	1
ORTHOMCL948(26 genes,26 taxa):	Formyltetrahydrofolate deformylase (EC 3.5.1.10)	Folate and pterines	Cofactors, Vitamins, Prosthetic Groups, Pigments	1	1	1	1	1	1	1	1	1	1	1	1	1	1	1	1	1	1	1	1	1	1	1	1	1	1
ORTHOMCL952(26 genes,26 taxa):	Dihydrofolate reductase (EC 1.5.1.3)	Folate and pterines	Cofactors, Vitamins, Prosthetic Groups, Pigments	1	1	1	1	1	1	1	1	1	1	1	1	1	1	1	1	1	1	1	1	1	1	1	1	1	1
ORTHOMCL953(26 genes,26 taxa):	Thymidylate synthase (EC 2.1.1.45)	Folate and pterines	Cofactors, Vitamins, Prosthetic Groups, Pigments	1	1	1	1	1	1	1	1	1	1	1	1	1	1	1	1	1	1	1	1	1	1	1	1	1	1
ORTHOMCL981(26 genes,26 taxa):	2-amino-4-hydroxy-6-hydroxymethyldihydropteridine pyrophosphokinase (EC 2.7.6.3)	Folate and pterines	Cofactors, Vitamins, Prosthetic Groups, Pigments	1	1	1	1	1	1	1	1	1	1	1	1	1	1	1	1	1	1	1	1	1	1	1	1	1	1
ORTHOMCL983(26 genes,26 taxa):	Pantoate--beta-alanine ligase (EC 6.3.2.1)	Folate and pterines	Cofactors, Vitamins, Prosthetic Groups, Pigments	1	1	1	1	1	1	1	1	1	1	1	1	1	1	1	1	1	1	1	1	1	1	1	1	1	1
ORTHOMCL998(26 genes,26 taxa):	tRNA(Ile)-lysidine synthetase (EC 6.3.4.19)	Folate and pterines	Cofactors, Vitamins, Prosthetic Groups, Pigments	1	1	1	1	1	1	1	1	1	1	1	1	1	1	1	1	1	1	1	1	1	1	1	1	1	1
ORTHOMCL1106(26 genes,26 taxa):	5-formyltetrahydrofolate cyclo-ligase (EC 6.3.3.2)	Folate and pterines	Cofactors, Vitamins, Prosthetic Groups, Pigments	1	1	1	1	1	1	1	1	1	1	1	1	1	1	1	1	1	1	1	1	1	1	1	1	1	1
ORTHOMCL1175(25 genes,25 taxa):	Alcohol dehydrogenase (EC 1.1.1.1)	Folate and pterines	Cofactors, Vitamins, Prosthetic Groups, Pigments	1	1	1	0	1	1	1	1	1	1	1	1	1	1	1	1	1	1	1	1	1	1	1	1	1	1
ORTHOMCL1223(24 genes,24 taxa):	Isocitrate dehydrogenase [NADP] (EC 1.1.1.42)	Folate and pterines	Cofactors, Vitamins, Prosthetic Groups, Pigments	1	0	1	1	0	1	1	1	1	1	1	1	1	1	1	1	1	1	1	1	1	1	1	1	1	1
ORTHOMCL1240(24 genes,23 taxa):	Dihydrolipoamide dehydrogenase (EC 1.8.1.4)	Folate and pterines	Cofactors, Vitamins, Prosthetic Groups, Pigments	1	1	1	1	1	1	1	1	1	1	1	1	1	1	1	1	1	1	1	1	1	1	0	0	0	2
ORTHOMCL1420(20 genes,20 taxa):	Aspartate 1-decarboxylase (EC 4.1.1.11)	Folate and pterines	Cofactors, Vitamins, Prosthetic Groups, Pigments	1	1	1	1	1	1	1	0	1	1	1	1	1	1	1	1	1	1	1	1	1	0	0	0	0	0
ORTHOMCL1465(19 genes,19 taxa):	Aminodeoxychorismate lyase (EC 4.1.3.38)	Folate and pterines	Cofactors, Vitamins, Prosthetic Groups, Pigments	1	1	1	1	1	1	1	0	1	1	1	1	1	0	1	1	1	1	1	1	1	0	0	0	0	0
ORTHOMCL1858(13 genes,13 taxa):	GTP cyclohydrolase I (EC 3.5.4.16) type 2	Folate and pterines	Cofactors, Vitamins, Prosthetic Groups, Pigments	0	0	0	0	0	0	0	1	0	0	0	0	1	0	1	1	1	1	1	1	1	0	1	1	1	1
ORTHOMCL1979(11 genes,11 taxa):	5,10-methylenetetrahydrofolate reductase (EC 1.5.1.20)	Folate and pterines	Cofactors, Vitamins, Prosthetic Groups, Pigments	1	1	1	1	1	1	1	0	1	1	1	1	0	0	0	0	0	0	0	0	0	0	0	0	0	0
ORTHOMCL2161(10 genes,10 taxa):	Alcohol dehydrogenase (EC 1.1.1.1)	Folate and pterines	Cofactors, Vitamins, Prosthetic Groups, Pigments	1	1	1	0	1	1	1	0	1	1	1	1	0	0	0	0	0	0	0	0	0	0	0	0	0	0
ORTHOMCL2178(10 genes,10 taxa):	Alcohol dehydrogenase (EC 1.1.1.1)	Folate and pterines	Cofactors, Vitamins, Prosthetic Groups, Pigments	0	0	0	0	0	0	0	0	1	1	1	0	1	1	1	1	0	0	0	0	0	0	1	1	1	0
ORTHOMCL2281(9 genes,9 taxa):	5,10-methylenetetrahydrofolate reductase (EC 1.5.1.20)	Folate and pterines	Cofactors, Vitamins, Prosthetic Groups, Pigments	0	1	1	1	1	1	0	0	1	1	1	1	0	0	0	0	0	0	0	0	0	0	0	0	0	0
ORTHOMCL2725(7 genes,7 taxa):	Alcohol dehydrogenase (EC 1.1.1.1)	Folate and pterines	Cofactors, Vitamins, Prosthetic Groups, Pigments	0	0	0	1	0	1	1	0	1	1	1	1	0	0	0	0	0	0	0	0	0	0	0	0	0	0
ORTHOMCL2892(7 genes,7 taxa):	Alcohol dehydrogenase (EC 1.1.1.1)	Folate and pterines	Cofactors, Vitamins, Prosthetic Groups, Pigments	0	0	0	0	1	0	0	1	0	0	0	0	0	0	0	0	0	0	0	0	0	1	1	1	1	1
ORTHOMCL2964(6 genes,6 taxa):	Alcohol dehydrogenase (EC 1.1.1.1)	Folate and pterines	Cofactors, Vitamins, Prosthetic Groups, Pigments	1	1	1	0	0	1	1	0	0	0	0	1	0	0	0	0	0	0	0	0	0	0	0	0	0	0
ORTHOMCL3059(6 genes,5 taxa):	Formyltetrahydrofolate deformylase (EC 3.5.1.10)	Folate and pterines	Cofactors, Vitamins, Prosthetic Groups, Pigments	2	0	0	0	0	1	0	0	1	1	1	0	0	0	0	0	0	0	0	0	0	0	0	0	0	0
ORTHOMCL3209(6 genes,6 taxa):	Aminodeoxychorismate lyase (EC 4.1.3.38)	Folate and pterines	Cofactors, Vitamins, Prosthetic Groups, Pigments	0	0	0	0	0	0	0	1	0	0	0	0	0	0	0	0	0	0	0	0	0	1	1	1	1	1
ORTHOMCL3359(5 genes,5 taxa):	Alcohol dehydrogenase (EC 1.1.1.1)	Folate and pterines	Cofactors, Vitamins, Prosthetic Groups, Pigments	0	0	1	0	1	0	0	0	1	1	1	0	0	0	0	0	0	0	0	0	0	0	0	0	0	0
ORTHOMCL3744(4 genes,4 taxa):	Dihydrofolate reductase (EC 1.5.1.3)	Folate and pterines	Cofactors, Vitamins, Prosthetic Groups, Pigments	0	0	1	1	1	0	0	0	0	0	0	1	0	0	0	0	0	0	0	0	0	0	0	0	0	0
ORTHOMCL3881(4 genes,4 taxa):	Molybdenum cofactor biosynthesis protein MoaD	Folate and pterines	Cofactors, Vitamins, Prosthetic Groups, Pigments	0	0	0	1	0	0	0	0	1	1	1	0	0	0	0	0	0	0	0	0	0	0	0	0	0	0
ORTHOMCL3882(4 genes,4 taxa):	GTP cyclohydrolase I (EC 3.5.4.16) type 2	Folate and pterines	Cofactors, Vitamins, Prosthetic Groups, Pigments	0	0	0	0	0	1	0	0	1	1	1	0	0	0	0	0	0	0	0	0	0	0	0	0	0	0
ORTHOMCL5601(2 genes,2 taxa):	Alcohol dehydrogenase (EC 1.1.1.1)	Folate and pterines	Cofactors, Vitamins, Prosthetic Groups, Pigments	0	0	0	0	0	0	0	0	1	1	0	0	0	0	0	0	0	0	0	0	0	0	0	0	0	0
ORTHOMCL5602(2 genes,2 taxa):	Alcohol dehydrogenase (EC 1.1.1.1)	Folate and pterines	Cofactors, Vitamins, Prosthetic Groups, Pigments	0	0	0	0	0	0	0	0	1	1	0	0	0	0	0	0	0	0	0	0	0	0	0	0	0	0
ORTHOMCL6025(2 genes,2 taxa):	GTP cyclohydrolase I (EC 3.5.4.16) type 2	Folate and pterines	Cofactors, Vitamins, Prosthetic Groups, Pigments	0	0	1	0	1	0	0	0	0	0	0	0	0	0	0	0	0	0	0	0	0	0	0	0	0	0
ORTHOMCL6081(2 genes,2 taxa):	Cell division protein FtsH (EC 3.4.24.-)	Folate and pterines	Cofactors, Vitamins, Prosthetic Groups, Pigments	0	0	1	1	0	0	0	0	0	0	0	0	0	0	0	0	0	0	0	0	0	0	0	0	0	0
ORTHOMCL6477(2 genes,2 taxa):	Dihydrolipoamide acetyltransferase component of pyruvate dehydrogenase complex (EC 2.3.1.12)	Folate and pterines	Cofactors, Vitamins, Prosthetic Groups, Pigments	0	0	0	1	1	0	0	0	0	0	0	0	0	0	0	0	0	0	0	0	0	0	0	0	0	0
ORTHOMCL6758(2 genes,2 taxa):	Alcohol dehydrogenase (EC 1.1.1.1)	Folate and pterines	Cofactors, Vitamins, Prosthetic Groups, Pigments	0	0	0	0	0	0	0	0	0	0	0	0	0	0	0	0	0	0	0	0	0	0	0	1	1	0
ORTHOMCL6891(2 genes,2 taxa):	Dihydrolipoamide dehydrogenase (EC 1.8.1.4)	Folate and pterines	Cofactors, Vitamins, Prosthetic Groups, Pigments	0	0	0	0	0	0	0	0	0	0	0	0	0	0	1	1	0	0	0	0	0	0	0	0	0	0
ORTHOMCL7170(2 genes,2 taxa):	Alcohol dehydrogenase (EC 1.1.1.1)	Folate and pterines	Cofactors, Vitamins, Prosthetic Groups, Pigments	0	0	0	0	0	0	0	1	0	0	0	0	0	0	0	0	0	0	0	0	0	0	0	0	0	1
ORTHOMCL576(26 genes,26 taxa):	Proposed lipoate regulatory protein YbeD	Lipoic acid	Cofactors, Vitamins, Prosthetic Groups, Pigments	1	1	1	1	1	1	1	1	1	1	1	1	1	1	1	1	1	1	1	1	1	1	1	1	1	1
ORTHOMCL77(27 genes,26 taxa):	Quinolinate synthetase (EC 2.5.1.72)	NAD and NADP	Cofactors, Vitamins, Prosthetic Groups, Pigments	1	1	1	1	1	1	1	1	1	1	1	1	1	1	1	1	1	1	1	1	1	1	1	1	2	1
ORTHOMCL134(26 genes,26 taxa):	Nicotinamidase (EC 3.5.1.19)	NAD and NADP	Cofactors, Vitamins, Prosthetic Groups, Pigments	1	1	1	1	1	1	1	1	1	1	1	1	1	1	1	1	1	1	1	1	1	1	1	1	1	1
ORTHOMCL179(26 genes,26 taxa):	Nicotinamide-nucleotide adenylyltransferase, NadM family (EC 2.7.7.1)	NAD and NADP	Cofactors, Vitamins, Prosthetic Groups, Pigments	1	1	1	1	1	1	1	1	1	1	1	1	1	1	1	1	1	1	1	1	1	1	1	1	1	1
ORTHOMCL519(26 genes,26 taxa):	NAD kinase (EC 2.7.1.23)	NAD and NADP	Cofactors, Vitamins, Prosthetic Groups, Pigments	1	1	1	1	1	1	1	1	1	1	1	1	1	1	1	1	1	1	1	1	1	1	1	1	1	1
ORTHOMCL877(26 genes,26 taxa):	ADP-ribose pyrophosphatase (EC 3.6.1.13)	NAD and NADP	Cofactors, Vitamins, Prosthetic Groups, Pigments	1	1	1	1	1	1	1	1	1	1	1	1	1	1	1	1	1	1	1	1	1	1	1	1	1	1
ORTHOMCL1293(23 genes,23 taxa):	Ribosyl nicotinamide transporter, PnuC-like	NAD and NADP	Cofactors, Vitamins, Prosthetic Groups, Pigments	0	0	1	1	1	1	1	1	1	1	1	0	1	1	1	1	1	1	1	1	1	1	1	1	1	1
ORTHOMCL1487(19 genes,18 taxa):	L-aspartate oxidase (EC 1.4.3.16)	NAD and NADP	Cofactors, Vitamins, Prosthetic Groups, Pigments	0	0	0	0	0	0	0	1	1	1	1	0	1	1	1	1	1	1	1	1	1	1	1	1	2	1
ORTHOMCL1489(19 genes,18 taxa):	Quinolinate phosphoribosyltransferase [decarboxylating] (EC 2.4.2.19)	NAD and NADP	Cofactors, Vitamins, Prosthetic Groups, Pigments	0	0	0	0	0	0	0	1	1	1	1	0	1	1	1	1	1	1	1	1	1	1	1	1	2	1
ORTHOMCL1584(17 genes,17 taxa):	Niacin transporter NiaP	NAD and NADP	Cofactors, Vitamins, Prosthetic Groups, Pigments	1	1	1	1	1	1	1	1	1	1	1	1	0	0	0	0	0	0	0	0	0	1	1	1	1	1
ORTHOMCL1740(15 genes,15 taxa):	Ribosyl nicotinamide transporter, PnuC-like	NAD and NADP	Cofactors, Vitamins, Prosthetic Groups, Pigments	0	0	0	0	0	0	0	1	0	0	0	0	1	1	1	1	1	1	1	1	1	1	1	1	1	1
ORTHOMCL2470(8 genes,8 taxa):	L-aspartate oxidase (EC 1.4.3.16)	NAD and NADP	Cofactors, Vitamins, Prosthetic Groups, Pigments	1	1	1	1	1	1	1	0	0	0	0	1	0	0	0	0	0	0	0	0	0	0	0	0	0	0
ORTHOMCL2556(8 genes,8 taxa):	Quinolinate phosphoribosyltransferase [decarboxylating] (EC 2.4.2.19)	NAD and NADP	Cofactors, Vitamins, Prosthetic Groups, Pigments	1	1	1	1	1	1	1	0	0	0	0	1	0	0	0	0	0	0	0	0	0	0	0	0	0	0
ORTHOMCL3244(6 genes,6 taxa):	Isochorismatase (EC 3.3.2.1) of siderophore biosynthesis	NAD and NADP	Cofactors, Vitamins, Prosthetic Groups, Pigments	0	0	0	0	1	1	0	0	0	0	0	0	0	0	0	0	0	1	1	1	1	0	0	0	0	0
ORTHOMCL3301(5 genes,5 taxa):	Nicotinamidase family protein YcaC	NAD and NADP	Cofactors, Vitamins, Prosthetic Groups, Pigments	0	1	1	0	1	0	1	0	0	0	0	1	0	0	0	0	0	0	0	0	0	0	0	0	0	0
ORTHOMCL3916(4 genes,4 taxa):	Nudix-related transcriptional regulator NrtR	NAD and NADP	Cofactors, Vitamins, Prosthetic Groups, Pigments	0	0	1	1	1	1	0	0	0	0	0	0	0	0	0	0	0	0	0	0	0	0	0	0	0	0
ORTHOMCL3917(4 genes,4 taxa):	Nicotinamide phosphoribosyltransferase (EC 2.4.2.12)	NAD and NADP	Cofactors, Vitamins, Prosthetic Groups, Pigments	0	0	1	1	1	1	0	0	0	0	0	0	0	0	0	0	0	0	0	0	0	0	0	0	0	0
ORTHOMCL4328(3 genes,3 taxa):	Isochorismatase (EC 3.3.2.1) of siderophore biosynthesis	NAD and NADP	Cofactors, Vitamins, Prosthetic Groups, Pigments	0	0	0	1	0	0	0	0	0	0	0	1	0	0	0	0	0	0	0	0	0	1	0	0	0	0
ORTHOMCL4877(3 genes,3 taxa):	Nicotinamidase family protein YcaC	NAD and NADP	Cofactors, Vitamins, Prosthetic Groups, Pigments	0	0	1	0	1	0	1	0	0	0	0	0	0	0	0	0	0	0	0	0	0	0	0	0	0	0
ORTHOMCL6687(2 genes,1 taxa):	Kynureninase (EC 3.7.1.3)	NAD and NADP	Cofactors, Vitamins, Prosthetic Groups, Pigments	0	0	0	0	2	0	0	0	0	0	0	0	0	0	0	0	0	0	0	0	0	0	0	0	0	0
ORTHOMCL137(26 genes,26 taxa):	Erythronate-4-phosphate dehydrogenase (EC 1.1.1.290)	Pyridoxine	Cofactors, Vitamins, Prosthetic Groups, Pigments	1	1	1	1	1	1	1	1	1	1	1	1	1	1	1	1	1	1	1	1	1	1	1	1	1	1
ORTHOMCL153(26 genes,26 taxa):	Phosphoserine aminotransferase (EC 2.6.1.52)	Pyridoxine	Cofactors, Vitamins, Prosthetic Groups, Pigments	1	1	1	1	1	1	1	1	1	1	1	1	1	1	1	1	1	1	1	1	1	1	1	1	1	1
ORTHOMCL197(26 genes,26 taxa):	Pyridoxine 5'-phosphate synthase (EC 2.6.99.2)	Pyridoxine	Cofactors, Vitamins, Prosthetic Groups, Pigments	1	1	1	1	1	1	1	1	1	1	1	1	1	1	1	1	1	1	1	1	1	1	1	1	1	1
ORTHOMCL341(26 genes,26 taxa):	Pyridoxamine 5'-phosphate oxidase (EC 1.4.3.5)	Pyridoxine	Cofactors, Vitamins, Prosthetic Groups, Pigments	1	1	1	1	1	1	1	1	1	1	1	1	1	1	1	1	1	1	1	1	1	1	1	1	1	1
ORTHOMCL507(26 genes,26 taxa):	NAD-dependent glyceraldehyde-3-phosphate dehydrogenase (EC 1.2.1.12)	Pyridoxine	Cofactors, Vitamins, Prosthetic Groups, Pigments	1	1	1	1	1	1	1	1	1	1	1	1	1	1	1	1	1	1	1	1	1	1	1	1	1	1
ORTHOMCL817(26 genes,26 taxa):	D-3-phosphoglycerate dehydrogenase (EC 1.1.1.95)	Pyridoxine	Cofactors, Vitamins, Prosthetic Groups, Pigments	1	1	1	1	1	1	1	1	1	1	1	1	1	1	1	1	1	1	1	1	1	1	1	1	1	1
ORTHOMCL1012(26 genes,26 taxa):	4-hydroxythreonine-4-phosphate dehydrogenase (EC 1.1.1.262)	Pyridoxine	Cofactors, Vitamins, Prosthetic Groups, Pigments	1	1	1	1	1	1	1	1	1	1	1	1	1	1	1	1	1	1	1	1	1	1	1	1	1	1
ORTHOMCL1748(15 genes,15 taxa):	NAD-dependent glyceraldehyde-3-phosphate dehydrogenase (EC 1.2.1.12)	Pyridoxine	Cofactors, Vitamins, Prosthetic Groups, Pigments	0	0	0	0	0	0	0	1	0	0	0	0	1	1	1	1	1	1	1	1	1	1	1	1	1	1
ORTHOMCL1768(15 genes,15 taxa):	D-3-phosphoglycerate dehydrogenase (EC 1.1.1.95)	Pyridoxine	Cofactors, Vitamins, Prosthetic Groups, Pigments	0	0	0	0	0	0	0	1	0	0	0	0	1	1	1	1	1	1	1	1	1	1	1	1	1	1
ORTHOMCL1968(12 genes,8 taxa):	D-3-phosphoglycerate dehydrogenase (EC 1.1.1.95)	Pyridoxine	Cofactors, Vitamins, Prosthetic Groups, Pigments	0	0	0	0	0	0	0	1	0	0	0	0	0	0	0	0	0	2	2	1	1	0	0	2	1	2
ORTHOMCL2167(10 genes,10 taxa):	D-3-phosphoglycerate dehydrogenase (EC 1.1.1.95)	Pyridoxine	Cofactors, Vitamins, Prosthetic Groups, Pigments	1	1	1	0	1	1	1	0	1	1	1	1	0	0	0	0	0	0	0	0	0	0	0	0	0	0
ORTHOMCL5090(3 genes,3 taxa):	Pyridoxine 5'-phosphate synthase (EC 2.6.99.2)	Pyridoxine	Cofactors, Vitamins, Prosthetic Groups, Pigments	0	0	0	0	0	0	0	0	0	0	0	0	0	0	0	0	0	0	0	0	0	0	1	1	1	0
ORTHOMCL6257(2 genes,2 taxa):	D-3-phosphoglycerate dehydrogenase (EC 1.1.1.95)	Pyridoxine	Cofactors, Vitamins, Prosthetic Groups, Pigments	0	1	0	0	0	0	1	0	0	0	0	0	0	0	0	0	0	0	0	0	0	0	0	0	0	0
ORTHOMCL534(26 genes,26 taxa):	4-hydroxybenzoate polyprenyltransferase (EC 2.5.1.39)	Quinone cofactors	Cofactors, Vitamins, Prosthetic Groups, Pigments	1	1	1	1	1	1	1	1	1	1	1	1	1	1	1	1	1	1	1	1	1	1	1	1	1	1
ORTHOMCL535(26 genes,26 taxa):	Chorismate--pyruvate lyase (EC 4.1.3.40)	Quinone cofactors	Cofactors, Vitamins, Prosthetic Groups, Pigments	1	1	1	1	1	1	1	1	1	1	1	1	1	1	1	1	1	1	1	1	1	1	1	1	1	1
ORTHOMCL691(26 genes,26 taxa):	6,7-dimethyl-8-ribityllumazine synthase (EC 2.5.1.78)	Riboflavin, FMN, FAD	Cofactors, Vitamins, Prosthetic Groups, Pigments	1	1	1	1	1	1	1	1	1	1	1	1	1	1	1	1	1	1	1	1	1	1	1	1	1	1
ORTHOMCL806(26 genes,26 taxa):	GTP cyclohydrolase II (EC 3.5.4.25)	Riboflavin, FMN, FAD	Cofactors, Vitamins, Prosthetic Groups, Pigments	1	1	1	1	1	1	1	1	1	1	1	1	1	1	1	1	1	1	1	1	1	1	1	1	1	1
ORTHOMCL898(26 genes,26 taxa):	Riboflavin synthase eubacterial/eukaryotic (EC 2.5.1.9)	Riboflavin, FMN, FAD	Cofactors, Vitamins, Prosthetic Groups, Pigments	1	1	1	1	1	1	1	1	1	1	1	1	1	1	1	1	1	1	1	1	1	1	1	1	1	1
ORTHOMCL1517(18 genes,18 taxa):	3,4-dihydroxy-2-butanone 4-phosphate synthase (EC 4.1.99.12)	Riboflavin, FMN, FAD	Cofactors, Vitamins, Prosthetic Groups, Pigments	0	0	1	1	1	1	1	0	1	1	1	1	1	1	1	1	1	1	1	1	1	0	0	0	0	0
ORTHOMCL2988(6 genes,6 taxa):	Riboflavin synthase eubacterial/eukaryotic (EC 2.5.1.9)	Riboflavin, FMN, FAD	Cofactors, Vitamins, Prosthetic Groups, Pigments	0	1	1	1	1	0	0	0	0	0	0	1	0	0	0	0	0	0	0	0	0	1	0	0	0	0
ORTHOMCL4535(3 genes,3 taxa):	GTP cyclohydrolase II (EC 3.5.4.25)	Riboflavin, FMN, FAD	Cofactors, Vitamins, Prosthetic Groups, Pigments	0	0	0	0	0	0	0	0	1	1	1	0	0	0	0	0	0	0	0	0	0	0	0	0	0	0
ORTHOMCL89(27 genes,26 taxa):	Ferrochelatase, protoheme ferro-lyase (EC 4.99.1.1)	Tetrapyrroles	Cofactors, Vitamins, Prosthetic Groups, Pigments	1	1	1	1	1	1	1	1	1	1	1	1	1	1	1	1	1	1	1	1	1	1	1	1	2	1
ORTHOMCL542(26 genes,26 taxa):	Uroporphyrinogen III decarboxylase (EC 4.1.1.37)	Tetrapyrroles	Cofactors, Vitamins, Prosthetic Groups, Pigments	1	1	1	1	1	1	1	1	1	1	1	1	1	1	1	1	1	1	1	1	1	1	1	1	1	1
ORTHOMCL566(26 genes,26 taxa):	Glutamyl-tRNA reductase (EC 1.2.1.70)	Tetrapyrroles	Cofactors, Vitamins, Prosthetic Groups, Pigments	1	1	1	1	1	1	1	1	1	1	1	1	1	1	1	1	1	1	1	1	1	1	1	1	1	1
ORTHOMCL607(26 genes,26 taxa):	Porphobilinogen synthase (EC 4.2.1.24)	Tetrapyrroles	Cofactors, Vitamins, Prosthetic Groups, Pigments	1	1	1	1	1	1	1	1	1	1	1	1	1	1	1	1	1	1	1	1	1	1	1	1	1	1
ORTHOMCL688(26 genes,26 taxa):	Porphobilinogen deaminase (EC 2.5.1.61)	Tetrapyrroles	Cofactors, Vitamins, Prosthetic Groups, Pigments	1	1	1	1	1	1	1	1	1	1	1	1	1	1	1	1	1	1	1	1	1	1	1	1	1	1
ORTHOMCL807(26 genes,26 taxa):	Coproporphyrinogen III oxidase, aerobic (EC 1.3.3.3)	Tetrapyrroles	Cofactors, Vitamins, Prosthetic Groups, Pigments	1	1	1	1	1	1	1	1	1	1	1	1	1	1	1	1	1	1	1	1	1	1	1	1	1	1
ORTHOMCL1162(25 genes,25 taxa):	Protoporphyrinogen IX oxidase, novel form, HemJ (EC 1.3.-.-)	Tetrapyrroles	Cofactors, Vitamins, Prosthetic Groups, Pigments	1	1	1	1	1	1	1	1	1	1	1	1	1	1	1	0	1	1	1	1	1	1	1	1	1	1
ORTHOMCL2047(11 genes,11 taxa):	Uroporphyrinogen-III synthase (EC 4.2.1.75)	Tetrapyrroles	Cofactors, Vitamins, Prosthetic Groups, Pigments	1	1	1	1	1	1	1	0	1	1	1	1	0	0	0	0	0	0	0	0	0	0	0	0	0	0
ORTHOMCL2240(10 genes,10 taxa):	Uroporphyrinogen-III synthase (EC 4.2.1.75)	Tetrapyrroles	Cofactors, Vitamins, Prosthetic Groups, Pigments	0	0	0	0	0	0	0	0	0	0	0	0	1	1	1	1	1	1	1	1	1	1	0	0	0	0
ORTHOMCL2310(9 genes,9 taxa):	Coproporphyrinogen III oxidase, oxygen-independent (EC 1.3.99.22)	Tetrapyrroles	Cofactors, Vitamins, Prosthetic Groups, Pigments	1	1	1	0	1	0	1	0	1	1	1	1	0	0	0	0	0	0	0	0	0	0	0	0	0	0
ORTHOMCL2488(8 genes,8 taxa):	Nicotinate-nucleotide--dimethylbenzimidazole phosphoribosyltransferase (EC 2.4.2.21)	Tetrapyrroles	Cofactors, Vitamins, Prosthetic Groups, Pigments	0	0	1	1	1	0	1	0	1	1	1	1	0	0	0	0	0	0	0	0	0	0	0	0	0	0
ORTHOMCL2489(8 genes,8 taxa):	Cobalamin synthase (EC 2.7.8.26)	Tetrapyrroles	Cofactors, Vitamins, Prosthetic Groups, Pigments	0	0	1	1	1	0	1	0	1	1	1	1	0	0	0	0	0	0	0	0	0	0	0	0	0	0
ORTHOMCL3549(5 genes,5 taxa):	Uroporphyrinogen-III synthase (EC 4.2.1.75)	Tetrapyrroles	Cofactors, Vitamins, Prosthetic Groups, Pigments	0	0	0	0	0	0	0	1	0	0	0	0	0	0	0	0	0	0	0	0	0	0	1	1	1	1
ORTHOMCL6222(2 genes,2 taxa):	Cobyric acid synthase (EC 6.3.5.10)	Tetrapyrroles	Cofactors, Vitamins, Prosthetic Groups, Pigments	0	0	0	0	0	1	1	0	0	0	0	0	0	0	0	0	0	0	0	0	0	0	0	0	0	0
ORTHOMCL3529(5 genes,5 taxa):	CRISPR-associated helicase Cas3	CRISPs	DNA Metabolism	0	0	0	0	0	0	1	1	0	0	1	0	0	0	0	0	0	0	0	0	0	1	0	0	0	1
ORTHOMCL3530(5 genes,5 taxa):	CRISPR-associated protein Cas1	CRISPs	DNA Metabolism	0	0	0	0	0	0	1	1	0	0	1	0	0	0	0	0	0	0	0	0	0	1	0	0	0	1
ORTHOMCL5028(3 genes,3 taxa):	CRISPR-associated protein, Csy4 family	CRISPs	DNA Metabolism	0	0	0	0	0	0	1	1	0	0	0	0	0	0	0	0	0	0	0	0	0	0	0	0	0	1
ORTHOMCL5299(3 genes,3 taxa):	CRISPR-associated helicase Cas3, Yersinia-type	CRISPs	DNA Metabolism	0	0	0	0	0	1	0	0	0	0	0	0	0	0	0	0	0	0	0	0	0	0	0	1	1	0
ORTHOMCL5300(3 genes,3 taxa):	CRISPR-associated protein, Csy2 family	CRISPs	DNA Metabolism	0	0	0	0	0	1	0	0	0	0	0	0	0	0	0	0	0	0	0	0	0	0	0	1	1	0
ORTHOMCL5301(3 genes,3 taxa):	CRISPR-associated protein, Csy3 family	CRISPs	DNA Metabolism	0	0	0	0	0	1	0	0	0	0	0	0	0	0	0	0	0	0	0	0	0	0	0	1	1	0
ORTHOMCL5302(3 genes,3 taxa):	CRISPR-associated protein, Csy4 family	CRISPs	DNA Metabolism	0	0	0	0	0	1	0	0	0	0	0	0	0	0	0	0	0	0	0	0	0	0	0	1	1	0
ORTHOMCL5303(3 genes,3 taxa):	CRISPR-associated protein Cas1	CRISPs	DNA Metabolism	0	0	0	0	0	1	0	0	0	0	0	0	0	0	0	0	0	0	0	0	0	0	0	1	1	0
ORTHOMCL6380(2 genes,2 taxa):	CRISPR-associated protein, Csy4 family	CRISPs	DNA Metabolism	0	0	0	0	0	0	0	0	0	0	1	0	0	0	0	0	0	0	0	0	0	1	0	0	0	0
ORTHOMCL6704(2 genes,2 taxa):	CRISPR-associated protein Cas1	CRISPs	DNA Metabolism	0	0	0	0	0	0	0	0	0	0	0	0	0	0	0	0	0	0	0	0	0	0	0	1	1	0
ORTHOMCL251(26 genes,26 taxa):	Integration host factor beta subunit	DNA Metabolism - no subcategory	DNA Metabolism	1	1	1	1	1	1	1	1	1	1	1	1	1	1	1	1	1	1	1	1	1	1	1	1	1	1
ORTHOMCL367(26 genes,26 taxa):	DNA-binding protein HU-beta	DNA Metabolism - no subcategory	DNA Metabolism	1	1	1	1	1	1	1	1	1	1	1	1	1	1	1	1	1	1	1	1	1	1	1	1	1	1
ORTHOMCL414(26 genes,26 taxa):	DNA-binding protein Fis	DNA Metabolism - no subcategory	DNA Metabolism	1	1	1	1	1	1	1	1	1	1	1	1	1	1	1	1	1	1	1	1	1	1	1	1	1	1
ORTHOMCL971(26 genes,26 taxa):	Putative deoxyribonuclease YjjV	DNA Metabolism - no subcategory	DNA Metabolism	1	1	1	1	1	1	1	1	1	1	1	1	1	1	1	1	1	1	1	1	1	1	1	1	1	1
ORTHOMCL993(26 genes,26 taxa):	Integration host factor alpha subunit	DNA Metabolism - no subcategory	DNA Metabolism	1	1	1	1	1	1	1	1	1	1	1	1	1	1	1	1	1	1	1	1	1	1	1	1	1	1
ORTHOMCL1165(25 genes,25 taxa):	Chromosome partition protein smc	DNA Metabolism - no subcategory	DNA Metabolism	1	1	1	1	1	1	1	1	1	1	1	1	1	1	1	1	1	1	1	1	1	0	1	1	1	1
ORTHOMCL2823(7 genes,6 taxa):	Type I restriction-modification system, restriction subunit R (EC 3.1.21.3)	DNA Metabolism - no subcategory	DNA Metabolism	1	1	1	0	1	0	0	0	0	0	0	0	2	0	0	0	0	0	0	0	0	0	1	0	0	0
ORTHOMCL2938(7 genes,6 taxa):	DNA-binding protein HBsu	DNA Metabolism - no subcategory	DNA Metabolism	0	1	0	0	0	0	0	2	0	0	0	0	0	0	1	1	1	0	0	0	0	0	0	0	0	1
ORTHOMCL3103(6 genes,6 taxa):	Type I restriction-modification system, DNA-methyltransferase subunit M (EC 2.1.1.72)	DNA Metabolism - no subcategory	DNA Metabolism	1	1	1	0	1	0	0	0	0	0	0	0	1	0	0	0	0	0	0	0	0	0	1	0	0	0
ORTHOMCL3266(6 genes,6 taxa):	DNA-binding protein HU-beta	DNA Metabolism - no subcategory	DNA Metabolism	0	0	0	0	0	0	0	1	0	0	0	0	0	0	1	1	0	0	0	1	1	0	0	0	0	1
ORTHOMCL3641(5 genes,5 taxa):	Type I restriction-modification system, DNA-methyltransferase subunit M (EC 2.1.1.72)	DNA Metabolism - no subcategory	DNA Metabolism	0	0	0	0	1	0	0	0	0	0	0	0	1	0	0	0	0	1	1	0	0	0	0	0	1	0
ORTHOMCL3889(4 genes,4 taxa):	Putative predicted metal-dependent hydrolase	DNA Metabolism - no subcategory	DNA Metabolism	0	0	0	0	0	0	0	0	1	1	1	0	0	0	0	0	0	0	0	0	0	1	0	0	0	0
ORTHOMCL4075(4 genes,4 taxa):	Type I restriction-modification system, restriction subunit R (EC 3.1.21.3)	DNA Metabolism - no subcategory	DNA Metabolism	0	0	0	0	0	0	0	0	0	0	0	0	1	0	0	0	0	1	1	0	0	0	0	0	1	0
ORTHOMCL4959(3 genes,3 taxa):	Type I restriction-modification system, restriction subunit R (EC 3.1.21.3)	DNA Metabolism - no subcategory	DNA Metabolism	0	0	1	0	1	0	0	0	0	0	0	0	0	0	0	0	1	0	0	0	0	0	0	0	0	0
ORTHOMCL4960(3 genes,3 taxa):	Type I restriction-modification system, DNA-methyltransferase subunit M (EC 2.1.1.72)	DNA Metabolism - no subcategory	DNA Metabolism	0	0	1	0	0	0	0	0	0	0	0	0	0	0	0	0	0	0	0	1	1	0	0	0	0	0
ORTHOMCL5269(3 genes,3 taxa):	Type I restriction-modification system, DNA-methyltransferase subunit M (EC 2.1.1.72)	DNA Metabolism - no subcategory	DNA Metabolism	0	0	0	1	0	0	0	0	0	0	0	0	0	0	0	0	0	0	0	0	0	0	0	1	1	0
ORTHOMCL5270(3 genes,3 taxa):	Type I restriction-modification system, restriction subunit R (EC 3.1.21.3)	DNA Metabolism - no subcategory	DNA Metabolism	0	0	0	1	0	0	0	0	0	0	0	0	0	0	0	0	0	0	0	0	0	0	0	1	1	0
ORTHOMCL5320(3 genes,3 taxa):	Type I restriction-modification system, specificity subunit S (EC 3.1.21.3)	DNA Metabolism - no subcategory	DNA Metabolism	0	0	0	0	0	0	0	0	0	0	0	0	0	0	0	0	0	1	1	0	0	0	0	0	1	0
ORTHOMCL5325(3 genes,3 taxa):	Type I restriction-modification system, restriction subunit R (EC 3.1.21.3)	DNA Metabolism - no subcategory	DNA Metabolism	0	0	0	0	0	1	0	0	0	0	0	0	0	0	1	1	0	0	0	0	0	0	0	0	0	0
ORTHOMCL5326(3 genes,3 taxa):	Type I restriction-modification system, DNA-methyltransferase subunit M (EC 2.1.1.72)	DNA Metabolism - no subcategory	DNA Metabolism	0	0	0	0	0	1	0	0	0	0	0	0	0	0	1	1	0	0	0	0	0	0	0	0	0	0
ORTHOMCL5797(2 genes,2 taxa):	Type I restriction-modification system, DNA-methyltransferase subunit M (EC 2.1.1.72)	DNA Metabolism - no subcategory	DNA Metabolism	0	0	0	0	0	0	0	0	1	1	0	0	0	0	0	0	0	0	0	0	0	0	0	0	0	0
ORTHOMCL5800(2 genes,2 taxa):	Type I restriction-modification system, specificity subunit S (EC 3.1.21.3)	DNA Metabolism - no subcategory	DNA Metabolism	0	0	0	0	0	0	0	0	1	1	0	0	0	0	0	0	0	0	0	0	0	0	0	0	0	0
ORTHOMCL5801(2 genes,2 taxa):	Type I restriction-modification system, restriction subunit R (EC 3.1.21.3)	DNA Metabolism - no subcategory	DNA Metabolism	0	0	0	0	0	0	0	0	1	1	0	0	0	0	0	0	0	0	0	0	0	0	0	0	0	0
ORTHOMCL5838(2 genes,2 taxa):	Type I restriction-modification system, DNA-methyltransferase subunit M (EC 2.1.1.72)	DNA Metabolism - no subcategory	DNA Metabolism	0	0	1	0	0	0	0	0	0	0	0	0	1	0	0	0	0	0	0	0	0	0	0	0	0	0
ORTHOMCL5840(2 genes,2 taxa):	Type I restriction-modification system, restriction subunit R (EC 3.1.21.3)	DNA Metabolism - no subcategory	DNA Metabolism	0	0	1	0	0	0	0	0	0	0	0	0	1	0	0	0	0	0	0	0	0	0	0	0	0	0
ORTHOMCL6061(2 genes,2 taxa):	Type I restriction-modification system, DNA-methyltransferase subunit M (EC 2.1.1.72)	DNA Metabolism - no subcategory	DNA Metabolism	0	0	1	0	0	0	0	0	0	0	0	0	0	0	0	0	1	0	0	0	0	0	0	0	0	0
ORTHOMCL6432(2 genes,2 taxa):	Type I restriction-modification system, DNA-methyltransferase subunit M (EC 2.1.1.72)	DNA Metabolism - no subcategory	DNA Metabolism	0	0	0	0	0	0	0	0	0	0	0	0	1	0	0	0	1	0	0	0	0	0	0	0	0	0
ORTHOMCL6727(2 genes,2 taxa):	Type I restriction-modification system, specificity subunit S (EC 3.1.21.3)	DNA Metabolism - no subcategory	DNA Metabolism	0	0	0	0	0	0	0	0	0	0	0	0	0	0	0	0	0	0	0	0	0	0	0	1	1	0
ORTHOMCL6856(2 genes,2 taxa):	Type I restriction-modification system, specificity subunit S (EC 3.1.21.3)	DNA Metabolism - no subcategory	DNA Metabolism	0	0	0	0	0	0	0	0	0	0	0	0	0	0	1	1	0	0	0	0	0	0	0	0	0	0
ORTHOMCL6886(2 genes,2 taxa):	Type I restriction-modification system, restriction subunit R (EC 3.1.21.3)	DNA Metabolism - no subcategory	DNA Metabolism	0	0	0	0	0	0	0	0	0	0	0	0	0	0	1	1	0	0	0	0	0	0	0	0	0	0
ORTHOMCL6889(2 genes,2 taxa):	Type I restriction-modification system, restriction subunit R (EC 3.1.21.3)	DNA Metabolism - no subcategory	DNA Metabolism	0	0	0	0	0	0	0	0	0	0	0	0	0	0	1	1	0	0	0	0	0	0	0	0	0	0
ORTHOMCL6935(2 genes,2 taxa):	Type III restriction-modification system methylation subunit (EC 2.1.1.72)	DNA Metabolism - no subcategory	DNA Metabolism	0	0	0	0	0	0	0	0	0	0	0	0	0	0	0	0	1	0	0	0	0	0	0	0	0	1
ORTHOMCL6936(2 genes,2 taxa):	Type III restriction-modification system DNA endonuclease res (EC 3.1.21.5)	DNA Metabolism - no subcategory	DNA Metabolism	0	0	0	0	0	0	0	0	0	0	0	0	0	0	0	0	1	0	0	0	0	0	0	0	0	1
ORTHOMCL7056(2 genes,2 taxa):	Type I restriction-modification system, specificity subunit S (EC 3.1.21.3)	DNA Metabolism - no subcategory	DNA Metabolism	0	0	0	0	0	0	0	0	0	0	0	0	0	0	0	0	0	0	0	1	1	0	0	0	0	0
ORTHOMCL7057(2 genes,2 taxa):	Type I restriction-modification system, restriction subunit R (EC 3.1.21.3)	DNA Metabolism - no subcategory	DNA Metabolism	0	0	0	0	0	0	0	0	0	0	0	0	0	0	0	0	0	0	0	1	1	0	0	0	0	0
ORTHOMCL488(26 genes,26 taxa):	Crossover junction endodeoxyribonuclease RuvC (EC 3.1.22.4)	DNA recombination	DNA Metabolism	1	1	1	1	1	1	1	1	1	1	1	1	1	1	1	1	1	1	1	1	1	1	1	1	1	1
ORTHOMCL14(33 genes,26 taxa):	Exodeoxyribonuclease V beta chain (EC 3.1.11.5)	DNA repair	DNA Metabolism	1	1	1	1	1	1	1	1	1	1	1	1	6	1	1	1	2	1	1	1	1	1	1	1	2	1
ORTHOMCL30(29 genes,26 taxa):	Exodeoxyribonuclease V gamma chain (EC 3.1.11.5)	DNA repair	DNA Metabolism	1	1	1	1	1	1	1	1	1	1	1	1	2	1	1	1	2	1	1	1	1	1	1	1	2	1
ORTHOMCL54(27 genes,26 taxa):	DNA-3-methyladenine glycosylase (EC 3.2.2.20)	DNA repair	DNA Metabolism	1	1	1	1	1	1	1	1	1	1	1	1	1	1	1	1	2	1	1	1	1	1	1	1	1	1
ORTHOMCL82(27 genes,24 taxa):	Exodeoxyribonuclease V alpha chain (EC 3.1.11.5)	DNA repair	DNA Metabolism	1	1	1	1	1	1	1	1	1	1	1	1	2	1	1	1	2	1	1	0	0	1	1	1	2	1
ORTHOMCL196(26 genes,26 taxa):	DNA recombination and repair protein RecO	DNA repair	DNA Metabolism	1	1	1	1	1	1	1	1	1	1	1	1	1	1	1	1	1	1	1	1	1	1	1	1	1	1
ORTHOMCL205(26 genes,26 taxa):	Excinuclease ABC subunit B	DNA repair	DNA Metabolism	1	1	1	1	1	1	1	1	1	1	1	1	1	1	1	1	1	1	1	1	1	1	1	1	1	1
ORTHOMCL233(26 genes,26 taxa):	DNA mismatch repair protein MutL	DNA repair	DNA Metabolism	1	1	1	1	1	1	1	1	1	1	1	1	1	1	1	1	1	1	1	1	1	1	1	1	1	1
ORTHOMCL292(26 genes,26 taxa):	Exodeoxyribonuclease III (EC 3.1.11.2)	DNA repair	DNA Metabolism	1	1	1	1	1	1	1	1	1	1	1	1	1	1	1	1	1	1	1	1	1	1	1	1	1	1
ORTHOMCL304(26 genes,26 taxa):	Recombination protein RecR	DNA repair	DNA Metabolism	1	1	1	1	1	1	1	1	1	1	1	1	1	1	1	1	1	1	1	1	1	1	1	1	1	1
ORTHOMCL395(26 genes,26 taxa):	RecA protein	DNA repair	DNA Metabolism	1	1	1	1	1	1	1	1	1	1	1	1	1	1	1	1	1	1	1	1	1	1	1	1	1	1
ORTHOMCL396(26 genes,26 taxa):	Regulatory protein RecX	DNA repair	DNA Metabolism	1	1	1	1	1	1	1	1	1	1	1	1	1	1	1	1	1	1	1	1	1	1	1	1	1	1
ORTHOMCL426(26 genes,26 taxa):	DNA mismatch repair protein MutS	DNA repair	DNA Metabolism	1	1	1	1	1	1	1	1	1	1	1	1	1	1	1	1	1	1	1	1	1	1	1	1	1	1
ORTHOMCL444(26 genes,26 taxa):	DNA recombination and repair protein RecF	DNA repair	DNA Metabolism	1	1	1	1	1	1	1	1	1	1	1	1	1	1	1	1	1	1	1	1	1	1	1	1	1	1
ORTHOMCL453(26 genes,26 taxa):	Excinuclease ABC subunit A	DNA repair	DNA Metabolism	1	1	1	1	1	1	1	1	1	1	1	1	1	1	1	1	1	1	1	1	1	1	1	1	1	1
ORTHOMCL481(26 genes,26 taxa):	Single-stranded DNA-binding protein	DNA repair	DNA Metabolism	1	1	1	1	1	1	1	1	1	1	1	1	1	1	1	1	1	1	1	1	1	1	1	1	1	1
ORTHOMCL609(26 genes,26 taxa):	Exonuclease SbcD	DNA repair	DNA Metabolism	1	1	1	1	1	1	1	1	1	1	1	1	1	1	1	1	1	1	1	1	1	1	1	1	1	1
ORTHOMCL620(26 genes,26 taxa):	ATP-dependent DNA helicase Rep	DNA repair	DNA Metabolism	1	1	1	1	1	1	1	1	1	1	1	1	1	1	1	1	1	1	1	1	1	1	1	1	1	1
ORTHOMCL656(26 genes,26 taxa):	Excinuclease ABC subunit C	DNA repair	DNA Metabolism	1	1	1	1	1	1	1	1	1	1	1	1	1	1	1	1	1	1	1	1	1	1	1	1	1	1
ORTHOMCL704(26 genes,26 taxa):	A/G-specific adenine glycosylase (EC 3.2.2.-)	DNA repair	DNA Metabolism	1	1	1	1	1	1	1	1	1	1	1	1	1	1	1	1	1	1	1	1	1	1	1	1	1	1
ORTHOMCL872(26 genes,26 taxa):	DNA repair protein RecN	DNA repair	DNA Metabolism	1	1	1	1	1	1	1	1	1	1	1	1	1	1	1	1	1	1	1	1	1	1	1	1	1	1
ORTHOMCL923(26 genes,26 taxa):	Similar to phosphoglycolate phosphatase, clustered with ribosomal large subunit pseudouridine synthase C	DNA repair	DNA Metabolism	1	1	1	1	1	1	1	1	1	1	1	1	1	1	1	1	1	1	1	1	1	1	1	1	1	1
ORTHOMCL940(26 genes,26 taxa):	ATP-dependent DNA helicase UvrD/PcrA, proteobacterial paralog	DNA repair	DNA Metabolism	1	1	1	1	1	1	1	1	1	1	1	1	1	1	1	1	1	1	1	1	1	1	1	1	1	1
ORTHOMCL1001(26 genes,26 taxa):	DNA polymerase I (EC 2.7.7.7)	DNA repair	DNA Metabolism	1	1	1	1	1	1	1	1	1	1	1	1	1	1	1	1	1	1	1	1	1	1	1	1	1	1
ORTHOMCL1030(26 genes,26 taxa):	Formamidopyrimidine-DNA glycosylase (EC 3.2.2.23)	DNA repair	DNA Metabolism	1	1	1	1	1	1	1	1	1	1	1	1	1	1	1	1	1	1	1	1	1	1	1	1	1	1
ORTHOMCL1037(26 genes,26 taxa):	Phosphoglycolate phosphatase (EC 3.1.3.18)	DNA repair	DNA Metabolism	1	1	1	1	1	1	1	1	1	1	1	1	1	1	1	1	1	1	1	1	1	1	1	1	1	1
ORTHOMCL1064(26 genes,26 taxa):	Similar to phosphoglycolate phosphatase, clustered with ubiquinone biosynthesis SAM-dependent O-methyltransferase	DNA repair	DNA Metabolism	1	1	1	1	1	1	1	1	1	1	1	1	1	1	1	1	1	1	1	1	1	1	1	1	1	1
ORTHOMCL1100(26 genes,26 taxa):	Endonuclease III (EC 4.2.99.18)	DNA repair	DNA Metabolism	1	1	1	1	1	1	1	1	1	1	1	1	1	1	1	1	1	1	1	1	1	1	1	1	1	1
ORTHOMCL1137(25 genes,25 taxa):	Deoxyribodipyrimidine photolyase (EC 4.1.99.3)	DNA repair	DNA Metabolism	1	1	1	1	1	1	0	1	1	1	1	1	1	1	1	1	1	1	1	1	1	1	1	1	1	1
ORTHOMCL1312(22 genes,22 taxa):	Methylated-DNA--protein-cysteine methyltransferase (EC 2.1.1.63)	DNA repair	DNA Metabolism	1	1	1	0	1	1	1	1	0	0	0	1	1	1	1	1	1	1	1	1	1	1	1	1	1	1
ORTHOMCL1363(21 genes,21 taxa):	DNA polymerase IV (EC 2.7.7.7)	DNA repair	DNA Metabolism	1	1	1	1	1	1	1	0	1	1	1	1	1	1	1	1	1	1	1	1	1	1	0	0	0	0
ORTHOMCL1423(20 genes,20 taxa):	Phosphoglycolate phosphatase (EC 3.1.3.18)	DNA repair	DNA Metabolism	1	1	1	1	1	1	1	0	1	1	1	1	1	1	1	1	1	1	1	1	1	0	0	0	0	0
ORTHOMCL1822(14 genes,14 taxa):	Excinuclease ABC subunit A paralog of unknown function	DNA repair	DNA Metabolism	0	0	0	0	0	0	0	1	0	0	0	0	1	1	1	1	1	1	1	1	1	0	1	1	1	1
ORTHOMCL2199(10 genes,10 taxa):	Exonuclease SbcC	DNA repair	DNA Metabolism	1	0	0	0	0	0	0	0	0	0	0	0	1	1	1	1	1	1	1	1	1	0	0	0	0	0
ORTHOMCL2300(9 genes,9 taxa):	Exonuclease SbcC	DNA repair	DNA Metabolism	0	0	1	1	1	1	1	0	1	1	1	1	0	0	0	0	0	0	0	0	0	0	0	0	0	0
ORTHOMCL2355(9 genes,8 taxa):	Single-stranded DNA-binding protein	DNA repair	DNA Metabolism	0	0	0	0	0	0	0	0	0	0	0	0	2	1	0	0	0	1	1	1	1	0	1	0	0	1
ORTHOMCL2886(7 genes,7 taxa):	Exonuclease SbcC	DNA repair	DNA Metabolism	0	1	0	0	0	0	0	1	0	0	0	0	0	0	0	0	0	0	0	0	0	1	1	1	1	1
ORTHOMCL2967(6 genes,5 taxa):	Exodeoxyribonuclease VII small subunit (EC 3.1.11.6)	DNA repair	DNA Metabolism	1	1	2	1	0	0	0	0	0	0	0	1	0	0	0	0	0	0	0	0	0	0	0	0	0	0
ORTHOMCL2968(6 genes,5 taxa):	Exodeoxyribonuclease VII large subunit (EC 3.1.11.6)	DNA repair	DNA Metabolism	1	1	2	1	0	0	0	0	0	0	0	1	0	0	0	0	0	0	0	0	0	0	0	0	0	0
ORTHOMCL3156(6 genes,6 taxa):	Methyl-directed repair DNA adenine methylase (EC 2.1.1.72)	DNA repair	DNA Metabolism	0	0	0	0	1	0	1	0	0	0	0	0	0	0	1	1	0	0	0	1	1	0	0	0	0	0
ORTHOMCL3253(6 genes,6 taxa):	DNA-cytosine methyltransferase (EC 2.1.1.37)	DNA repair	DNA Metabolism	0	0	0	0	0	0	0	0	0	0	0	0	0	0	0	0	0	1	1	1	1	0	0	1	1	0
ORTHOMCL3952(4 genes,4 taxa):	DNA-cytosine methyltransferase (EC 2.1.1.37)	DNA repair	DNA Metabolism	0	0	1	1	0	0	0	1	0	0	0	0	0	0	0	0	0	0	0	0	0	0	0	1	0	0
ORTHOMCL4399(3 genes,3 taxa):	Very-short-patch mismatch repair endonuclease (G-T specific)	DNA repair	DNA Metabolism	1	1	0	0	0	0	0	0	0	0	0	1	0	0	0	0	0	0	0	0	0	0	0	0	0	0
ORTHOMCL4603(3 genes,3 taxa):	DNA helicase IV	DNA repair	DNA Metabolism	0	0	0	0	0	0	0	0	1	1	1	0	0	0	0	0	0	0	0	0	0	0	0	0	0	0
ORTHOMCL5305(3 genes,2 taxa):	Methyl-directed repair DNA adenine methylase (EC 2.1.1.72)	DNA repair	DNA Metabolism	0	0	0	0	0	0	0	1	0	0	0	0	0	0	0	0	0	0	0	0	0	0	0	0	2	0
ORTHOMCL5642(2 genes,2 taxa):	DNA-cytosine methyltransferase (EC 2.1.1.37)	DNA repair	DNA Metabolism	0	0	0	0	0	0	0	0	1	1	0	0	0	0	0	0	0	0	0	0	0	0	0	0	0	0
ORTHOMCL6091(2 genes,2 taxa):	Excinuclease ABC subunit A paralog of unknown function	DNA repair	DNA Metabolism	1	1	0	0	0	0	0	0	0	0	0	0	0	0	0	0	0	0	0	0	0	0	0	0	0	0
ORTHOMCL6713(2 genes,2 taxa):	DNA-cytosine methyltransferase (EC 2.1.1.37)	DNA repair	DNA Metabolism	0	0	0	0	0	0	0	0	0	0	0	0	0	0	0	0	0	0	0	0	0	0	0	1	1	0
ORTHOMCL6860(2 genes,2 taxa):	Excinuclease ABC subunit A paralog of unknown function	DNA repair	DNA Metabolism	0	0	0	0	0	0	0	0	0	0	0	0	0	0	1	1	0	0	0	0	0	0	0	0	0	0
ORTHOMCL6861(2 genes,2 taxa):	Excinuclease ABC subunit A paralog of unknown function	DNA repair	DNA Metabolism	0	0	0	0	0	0	0	0	0	0	0	0	0	0	1	1	0	0	0	0	0	0	0	0	0	0
ORTHOMCL7213(2 genes,2 taxa):	Single-stranded DNA-binding protein	DNA repair	DNA Metabolism	0	0	0	0	0	0	0	0	0	0	0	0	0	0	0	0	0	1	1	0	0	0	0	0	0	0
ORTHOMCL7225(2 genes,2 taxa):	DNA polymerase IV (EC 2.7.7.7)	DNA repair	DNA Metabolism	0	0	0	0	0	0	0	0	0	0	0	0	0	0	0	0	0	1	1	0	0	0	0	0	0	0
ORTHOMCL84(27 genes,26 taxa):	Helicase PriA essential for oriC/DnaA-independent DNA replication	DNA replication	DNA Metabolism	1	1	1	1	1	1	1	1	1	1	1	1	1	1	1	1	1	1	1	1	1	1	1	1	2	1
ORTHOMCL100(27 genes,26 taxa):	DNA polymerase III delta subunit (EC 2.7.7.7)	DNA replication	DNA Metabolism	1	1	1	1	1	1	1	1	1	1	1	1	1	1	1	1	1	1	1	1	1	1	1	1	2	1
ORTHOMCL244(26 genes,26 taxa):	DNA polymerase III delta prime subunit (EC 2.7.7.7)	DNA replication	DNA Metabolism	1	1	1	1	1	1	1	1	1	1	1	1	1	1	1	1	1	1	1	1	1	1	1	1	1	1
ORTHOMCL269(26 genes,26 taxa):	Replicative DNA helicase (DnaB) (EC 3.6.4.12)	DNA replication	DNA Metabolism	1	1	1	1	1	1	1	1	1	1	1	1	1	1	1	1	1	1	1	1	1	1	1	1	1	1
ORTHOMCL480(26 genes,26 taxa):	DNA polymerase III beta subunit (EC 2.7.7.7)	DNA replication	DNA Metabolism	1	1	1	1	1	1	1	1	1	1	1	1	1	1	1	1	1	1	1	1	1	1	1	1	1	1
ORTHOMCL495(26 genes,26 taxa):	Chromosomal replication initiator protein DnaA	DNA replication	DNA Metabolism	1	1	1	1	1	1	1	1	1	1	1	1	1	1	1	1	1	1	1	1	1	1	1	1	1	1
ORTHOMCL896(26 genes,26 taxa):	DNA polymerase III chi subunit (EC 2.7.7.7)	DNA replication	DNA Metabolism	1	1	1	1	1	1	1	1	1	1	1	1	1	1	1	1	1	1	1	1	1	1	1	1	1	1
ORTHOMCL938(26 genes,26 taxa):	DNA topoisomerase I (EC 5.99.1.2)	DNA replication	DNA Metabolism	1	1	1	1	1	1	1	1	1	1	1	1	1	1	1	1	1	1	1	1	1	1	1	1	1	1
ORTHOMCL1919(12 genes,11 taxa):	Primosomal protein I	DNA replication	DNA Metabolism	0	0	0	1	0	0	0	1	1	1	1	0	1	0	0	0	0	1	1	1	1	0	2	0	0	0
ORTHOMCL3381(5 genes,5 taxa):	DNA replication protein DnaC	DNA replication	DNA Metabolism	0	1	1	1	0	0	0	0	1	1	0	0	0	0	0	0	0	0	0	0	0	0	0	0	0	0
ORTHOMCL3421(5 genes,5 taxa):	DNA replication protein DnaC	DNA replication	DNA Metabolism	0	0	0	0	0	0	0	0	1	1	0	0	0	1	0	0	0	1	1	0	0	0	0	0	0	0
ORTHOMCL3829(4 genes,4 taxa):	Primosomal protein I	DNA replication	DNA Metabolism	0	0	0	1	0	0	0	0	1	1	0	0	0	0	0	0	0	0	0	0	0	0	0	0	0	1
ORTHOMCL7232(2 genes,2 taxa):	Primosomal protein I	DNA replication	DNA Metabolism	0	0	0	0	0	0	0	0	0	0	0	0	0	0	0	0	0	1	1	0	0	0	0	0	0	0
ORTHOMCL7257(2 genes,2 taxa):	Primosomal protein I	DNA replication	DNA Metabolism	0	0	0	0	0	0	0	0	0	0	0	0	0	0	0	0	0	1	1	0	0	0	0	0	0	0
ORTHOMCL7258(2 genes,2 taxa):	Primosomal protein I	DNA replication	DNA Metabolism	0	0	0	0	0	0	0	0	0	0	0	0	0	0	0	0	0	1	1	0	0	0	0	0	0	0
ORTHOMCL1131(25 genes,25 taxa):	DNA polymerase III subunits gamma and tau (EC 2.7.7.7)	DNA uptake, competence	DNA Metabolism	1	1	1	1	1	1	1	1	1	1	1	1	1	1	1	1	1	1	1	1	1	1	1	0	1	1
ORTHOMCL5206(3 genes,3 taxa):	DNA polymerase III subunits gamma and tau (EC 2.7.7.7)	DNA uptake, competence	DNA Metabolism	0	0	0	0	0	0	0	1	0	1	0	0	1	0	0	0	0	0	0	0	0	0	0	0	0	0
ORTHOMCL3186(6 genes,6 taxa):	Cell division inhibitor	Dormancy and Sporulation - no subcategory	Dormancy and Sporulation	0	0	0	0	0	0	0	1	0	0	0	0	0	0	0	0	0	0	0	0	0	1	1	1	1	1
ORTHOMCL72(27 genes,26 taxa):	Acetyl-coenzyme A carboxyl transferase beta chain (EC 6.4.1.2)	Fatty acids	Fatty Acids, Lipids, and Isoprenoids	1	1	1	1	1	1	1	1	1	1	1	1	1	1	1	1	1	1	1	1	1	1	1	1	2	1
ORTHOMCL94(27 genes,26 taxa):	Enoyl-[acyl-carrier-protein] reductase [NADH] (EC 1.3.1.9)	Fatty acids	Fatty Acids, Lipids, and Isoprenoids	1	1	1	1	1	1	1	1	1	1	1	1	1	1	1	1	1	1	1	1	1	1	1	1	2	1
ORTHOMCL348(26 genes,26 taxa):	Biotin carboxyl carrier protein of acetyl-CoA carboxylase	Fatty acids	Fatty Acids, Lipids, and Isoprenoids	1	1	1	1	1	1	1	1	1	1	1	1	1	1	1	1	1	1	1	1	1	1	1	1	1	1
ORTHOMCL349(26 genes,26 taxa):	Biotin carboxylase of acetyl-CoA carboxylase (EC 6.3.4.14)	Fatty acids	Fatty Acids, Lipids, and Isoprenoids	1	1	1	1	1	1	1	1	1	1	1	1	1	1	1	1	1	1	1	1	1	1	1	1	1	1
ORTHOMCL399(26 genes,26 taxa):	3-hydroxyacyl-[acyl-carrier-protein] dehydratase, FabZ form (EC 4.2.1.59)	Fatty acids	Fatty Acids, Lipids, and Isoprenoids	1	1	1	1	1	1	1	1	1	1	1	1	1	1	1	1	1	1	1	1	1	1	1	1	1	1
ORTHOMCL634(26 genes,26 taxa):	3-oxoacyl-[acyl-carrier-protein] synthase, KASI (EC 2.3.1.41)	Fatty acids	Fatty Acids, Lipids, and Isoprenoids	1	1	1	1	1	1	1	1	1	1	1	1	1	1	1	1	1	1	1	1	1	1	1	1	1	1
ORTHOMCL636(26 genes,26 taxa):	Acyl carrier protein	Fatty acids	Fatty Acids, Lipids, and Isoprenoids	1	1	1	1	1	1	1	1	1	1	1	1	1	1	1	1	1	1	1	1	1	1	1	1	1	1
ORTHOMCL638(26 genes,26 taxa):	Malonyl CoA-acyl carrier protein transacylase (EC 2.3.1.39)	Fatty acids	Fatty Acids, Lipids, and Isoprenoids	1	1	1	1	1	1	1	1	1	1	1	1	1	1	1	1	1	1	1	1	1	1	1	1	1	1
ORTHOMCL792(26 genes,26 taxa):	Acyl-CoA thioesterase II (EC 3.1.2.-)	Fatty acids	Fatty Acids, Lipids, and Isoprenoids	1	1	1	1	1	1	1	1	1	1	1	1	1	1	1	1	1	1	1	1	1	1	1	1	1	1
ORTHOMCL997(26 genes,26 taxa):	Acetyl-coenzyme A carboxyl transferase alpha chain (EC 6.4.1.2)	Fatty acids	Fatty Acids, Lipids, and Isoprenoids	1	1	1	1	1	1	1	1	1	1	1	1	1	1	1	1	1	1	1	1	1	1	1	1	1	1
ORTHOMCL1466(19 genes,19 taxa):	FIG027190: Putative transmembrane protein	Fatty acids	Fatty Acids, Lipids, and Isoprenoids	1	1	1	0	1	1	1	0	0	0	0	1	1	1	1	1	1	1	1	1	1	0	1	1	1	0
ORTHOMCL1519(18 genes,17 taxa):	4'-phosphopantetheinyl transferase (EC 2.7.8.-)	Fatty acids	Fatty Acids, Lipids, and Isoprenoids	1	1	1	1	1	1	1	1	1	1	1	1	0	0	0	0	0	0	0	0	0	1	1	1	2	1
ORTHOMCL1895(12 genes,11 taxa):	3-oxoacyl-[ACP] synthase	Fatty acids	Fatty Acids, Lipids, and Isoprenoids	0	0	1	1	1	1	1	0	1	1	0	1	0	0	0	0	0	0	0	0	0	1	0	1	2	0
ORTHOMCL1896(12 genes,11 taxa):	FIG018329: 1-acyl-sn-glycerol-3-phosphate acyltransferase	Fatty acids	Fatty Acids, Lipids, and Isoprenoids	0	0	1	1	1	1	1	0	1	1	0	1	0	0	0	0	0	0	0	0	0	1	0	1	2	0
ORTHOMCL1897(12 genes,11 taxa):	Acyl carrier protein	Fatty acids	Fatty Acids, Lipids, and Isoprenoids	0	0	1	1	1	1	1	0	1	1	0	1	0	0	0	0	0	0	0	0	0	1	0	1	2	0
ORTHOMCL1898(12 genes,11 taxa):	Acyl carrier protein	Fatty acids	Fatty Acids, Lipids, and Isoprenoids	0	0	1	1	1	1	1	0	1	1	0	1	0	0	0	0	0	0	0	0	0	1	0	1	2	0
ORTHOMCL1899(12 genes,11 taxa):	FIG017861: hypothetical protein	Fatty acids	Fatty Acids, Lipids, and Isoprenoids	0	0	1	1	1	1	1	0	1	1	0	1	0	0	0	0	0	0	0	0	0	1	0	1	2	0
ORTHOMCL1901(12 genes,11 taxa):	FIG143263: Glycosyl transferase	Fatty acids	Fatty Acids, Lipids, and Isoprenoids	0	0	1	1	1	1	1	0	1	1	0	1	0	0	0	0	0	0	0	0	0	1	0	1	2	0
ORTHOMCL1902(12 genes,11 taxa):	Lysophospholipid acyltransferase	Fatty acids	Fatty Acids, Lipids, and Isoprenoids	0	0	1	1	1	1	1	0	1	1	0	1	0	0	0	0	0	0	0	0	0	1	0	1	2	0
ORTHOMCL1903(12 genes,11 taxa):	Putative histidine ammonia-lyase protein	Fatty acids	Fatty Acids, Lipids, and Isoprenoids	0	0	1	1	1	1	1	0	1	1	0	1	0	0	0	0	0	0	0	0	0	1	0	1	2	0
ORTHOMCL1904(12 genes,11 taxa):	FIG002571: 4-hydroxybenzoyl-CoA thioesterase domain protein	Fatty acids	Fatty Acids, Lipids, and Isoprenoids	0	0	1	1	1	1	1	0	1	1	0	1	0	0	0	0	0	0	0	0	0	1	0	1	2	0
ORTHOMCL1905(12 genes,11 taxa):	FIG027190: Putative transmembrane protein	Fatty acids	Fatty Acids, Lipids, and Isoprenoids	0	0	1	1	1	1	1	0	1	1	0	1	0	0	0	0	0	0	0	0	0	1	0	1	2	0
ORTHOMCL1906(12 genes,11 taxa):	FIG021862: membrane protein, exporter	Fatty acids	Fatty Acids, Lipids, and Isoprenoids	0	0	1	1	1	1	1	0	1	1	0	1	0	0	0	0	0	0	0	0	0	1	0	1	2	0
ORTHOMCL1907(12 genes,11 taxa):	FIG022199: FAD-binding protein	Fatty acids	Fatty Acids, Lipids, and Isoprenoids	0	0	1	1	1	1	1	0	1	1	0	1	0	0	0	0	0	0	0	0	0	1	0	1	2	0
ORTHOMCL1909(12 genes,11 taxa):	3-oxoacyl-[ACP] synthase (EC 2.3.1.41) FabV like	Fatty acids	Fatty Acids, Lipids, and Isoprenoids	0	0	1	1	1	1	1	0	1	1	0	1	0	0	0	0	0	0	0	0	0	1	0	1	2	0
ORTHOMCL1912(12 genes,11 taxa):	FIG138576: 3-oxoacyl-[ACP] synthase (EC 2.3.1.41)	Fatty acids	Fatty Acids, Lipids, and Isoprenoids	0	0	1	1	1	1	1	0	1	1	0	1	0	0	0	0	0	0	0	0	0	1	0	1	2	0
ORTHOMCL1958(12 genes,12 taxa):	3-oxoacyl-[acyl-carrier protein] reductase (EC 1.1.1.100)	Fatty acids	Fatty Acids, Lipids, and Isoprenoids	0	0	0	0	0	0	0	1	0	0	0	0	1	0	1	1	1	1	1	1	1	1	1	0	0	1
ORTHOMCL1983(11 genes,11 taxa):	Enoyl-CoA hydratase (EC 4.2.1.17)	Fatty acids	Fatty Acids, Lipids, and Isoprenoids	1	1	1	1	1	1	1	0	1	1	1	1	0	0	0	0	0	0	0	0	0	0	0	0	0	0
ORTHOMCL1984(11 genes,11 taxa):	FIG002571: 4-hydroxybenzoyl-CoA thioesterase domain protein	Fatty acids	Fatty Acids, Lipids, and Isoprenoids	1	1	1	1	1	1	1	0	1	1	1	1	0	0	0	0	0	0	0	0	0	0	0	0	0	0
ORTHOMCL2054(11 genes,11 taxa):	Enoyl-CoA hydratase (EC 4.2.1.17)	Fatty acids	Fatty Acids, Lipids, and Isoprenoids	1	1	1	1	1	1	1	0	1	1	1	1	0	0	0	0	0	0	0	0	0	0	0	0	0	0
ORTHOMCL2330(9 genes,8 taxa):	Enoyl-CoA hydratase (EC 4.2.1.17)	Fatty acids	Fatty Acids, Lipids, and Isoprenoids	1	1	2	0	1	0	1	0	1	1	1	0	0	0	0	0	0	0	0	0	0	0	0	0	0	0
ORTHOMCL2522(8 genes,8 taxa):	TesB-like acyl-CoA thioesterase 5	Fatty acids	Fatty Acids, Lipids, and Isoprenoids	1	1	1	1	0	0	0	0	1	1	1	1	0	0	0	0	0	0	0	0	0	0	0	0	0	0
ORTHOMCL2701(7 genes,7 taxa):	FIG027190: Putative transmembrane protein	Fatty acids	Fatty Acids, Lipids, and Isoprenoids	1	1	1	0	1	1	1	0	0	0	0	1	0	0	0	0	0	0	0	0	0	0	0	0	0	0
ORTHOMCL2721(7 genes,7 taxa):	TesB-like acyl-CoA thioesterase 1	Fatty acids	Fatty Acids, Lipids, and Isoprenoids	1	1	1	0	1	1	1	0	0	0	0	1	0	0	0	0	0	0	0	0	0	0	0	0	0	0
ORTHOMCL2803(7 genes,7 taxa):	Enoyl-CoA hydratase (EC 4.2.1.17)	Fatty acids	Fatty Acids, Lipids, and Isoprenoids	1	1	1	0	1	0	0	0	1	1	1	0	0	0	0	0	0	0	0	0	0	0	0	0	0	0
ORTHOMCL3849(4 genes,4 taxa):	TesB-like acyl-CoA thioesterase 5	Fatty acids	Fatty Acids, Lipids, and Isoprenoids	0	0	0	0	1	0	0	0	1	1	1	0	0	0	0	0	0	0	0	0	0	0	0	0	0	0
ORTHOMCL4326(3 genes,3 taxa):	3-oxoacyl-[acyl-carrier protein] reductase (EC 1.1.1.100)	Fatty acids	Fatty Acids, Lipids, and Isoprenoids	0	0	0	1	0	0	0	0	0	0	0	1	0	0	0	0	0	0	0	0	0	1	0	0	0	0
ORTHOMCL4466(3 genes,3 taxa):	Enoyl-CoA hydratase (EC 4.2.1.17)	Fatty acids	Fatty Acids, Lipids, and Isoprenoids	0	0	1	1	0	0	0	0	0	0	0	1	0	0	0	0	0	0	0	0	0	0	0	0	0	0
ORTHOMCL5674(2 genes,2 taxa):	3-oxoacyl-[acyl-carrier protein] reductase (EC 1.1.1.100)	Fatty acids	Fatty Acids, Lipids, and Isoprenoids	0	0	0	0	0	0	0	0	1	1	0	0	0	0	0	0	0	0	0	0	0	0	0	0	0	0
ORTHOMCL5683(2 genes,2 taxa):	3-oxoacyl-[acyl-carrier protein] reductase (EC 1.1.1.100)	Fatty acids	Fatty Acids, Lipids, and Isoprenoids	0	0	0	0	0	0	0	0	1	1	0	0	0	0	0	0	0	0	0	0	0	0	0	0	0	0
ORTHOMCL6475(2 genes,2 taxa):	3-oxoacyl-[acyl-carrier protein] reductase (EC 1.1.1.100)	Fatty acids	Fatty Acids, Lipids, and Isoprenoids	0	0	0	1	1	0	0	0	0	0	0	0	0	0	0	0	0	0	0	0	0	0	0	0	0	0
ORTHOMCL6754(2 genes,1 taxa):	FIG018329: 1-acyl-sn-glycerol-3-phosphate acyltransferase	Fatty acids	Fatty Acids, Lipids, and Isoprenoids	0	0	0	0	0	0	0	0	0	0	0	0	0	0	0	0	0	0	0	0	0	0	0	0	2	0
ORTHOMCL6799(2 genes,2 taxa):	3-oxoacyl-[acyl-carrier protein] reductase (EC 1.1.1.100)	Fatty acids	Fatty Acids, Lipids, and Isoprenoids	0	0	0	0	0	0	0	0	0	0	0	0	0	0	0	0	0	0	0	0	0	0	0	1	1	0
ORTHOMCL2015(11 genes,11 taxa):	polyhydroxyalkanoate granule-associated protein PhaI	Fatty Acids, Lipids, and Isoprenoids - no subcategory	Fatty Acids, Lipids, and Isoprenoids	1	1	1	1	1	1	1	0	1	1	1	1	0	0	0	0	0	0	0	0	0	0	0	0	0	0
ORTHOMCL2483(8 genes,8 taxa):	Polyhydroxyalkanoic acid synthase	Fatty Acids, Lipids, and Isoprenoids - no subcategory	Fatty Acids, Lipids, and Isoprenoids	1	1	1	1	1	1	1	0	0	0	0	1	0	0	0	0	0	0	0	0	0	0	0	0	0	0
ORTHOMCL4472(3 genes,3 taxa):	Acetoacetyl-CoA reductase (EC 1.1.1.36)	Fatty Acids, Lipids, and Isoprenoids - no subcategory	Fatty Acids, Lipids, and Isoprenoids	0	0	0	0	0	0	0	0	1	1	1	0	0	0	0	0	0	0	0	0	0	0	0	0	0	0
ORTHOMCL4477(3 genes,3 taxa):	Polyhydroxyalkanoic acid synthase	Fatty Acids, Lipids, and Isoprenoids - no subcategory	Fatty Acids, Lipids, and Isoprenoids	0	0	0	0	0	0	0	0	1	1	1	0	0	0	0	0	0	0	0	0	0	0	0	0	0	0
ORTHOMCL4843(3 genes,3 taxa):	D-beta-hydroxybutyrate permease	Fatty Acids, Lipids, and Isoprenoids - no subcategory	Fatty Acids, Lipids, and Isoprenoids	0	0	1	0	0	1	1	0	0	0	0	0	0	0	0	0	0	0	0	0	0	0	0	0	0	0
ORTHOMCL5993(2 genes,2 taxa):	D-beta-hydroxybutyrate permease	Fatty Acids, Lipids, and Isoprenoids - no subcategory	Fatty Acids, Lipids, and Isoprenoids	0	0	1	0	1	0	0	0	0	0	0	0	0	0	0	0	0	0	0	0	0	0	0	0	0	0
ORTHOMCL298(26 genes,26 taxa):	2-C-methyl-D-erythritol 4-phosphate cytidylyltransferase (EC 2.7.7.60)	Isoprenoids	Fatty Acids, Lipids, and Isoprenoids	1	1	1	1	1	1	1	1	1	1	1	1	1	1	1	1	1	1	1	1	1	1	1	1	1	1
ORTHOMCL314(26 genes,26 taxa):	2-C-methyl-D-erythritol 2,4-cyclodiphosphate synthase (EC 4.6.1.12)	Isoprenoids	Fatty Acids, Lipids, and Isoprenoids	1	1	1	1	1	1	1	1	1	1	1	1	1	1	1	1	1	1	1	1	1	1	1	1	1	1
ORTHOMCL404(26 genes,26 taxa):	1-deoxy-D-xylulose 5-phosphate reductoisomerase (EC 1.1.1.267)	Isoprenoids	Fatty Acids, Lipids, and Isoprenoids	1	1	1	1	1	1	1	1	1	1	1	1	1	1	1	1	1	1	1	1	1	1	1	1	1	1
ORTHOMCL406(26 genes,26 taxa):	Undecaprenyl diphosphate synthase (EC 2.5.1.31)	Isoprenoids	Fatty Acids, Lipids, and Isoprenoids	1	1	1	1	1	1	1	1	1	1	1	1	1	1	1	1	1	1	1	1	1	1	1	1	1	1
ORTHOMCL588(26 genes,26 taxa):	Nonaprenyl diphosphate synthase (geranyl-diphosphate specific) (EC 2.5.1.84)	Isoprenoids	Fatty Acids, Lipids, and Isoprenoids	1	1	1	1	1	1	1	1	1	1	1	1	1	1	1	1	1	1	1	1	1	1	1	1	1	1
ORTHOMCL599(26 genes,26 taxa):	(2E,6E)-farnesyl diphosphate synthase (EC 2.5.1.10)	Isoprenoids	Fatty Acids, Lipids, and Isoprenoids	1	1	1	1	1	1	1	1	1	1	1	1	1	1	1	1	1	1	1	1	1	1	1	1	1	1
ORTHOMCL1233(24 genes,24 taxa):	4-diphosphocytidyl-2-C-methyl-D-erythritol kinase (EC 2.7.1.148)	Isoprenoids	Fatty Acids, Lipids, and Isoprenoids	1	1	1	1	1	1	1	1	1	1	1	1	1	0	1	1	1	1	1	1	1	1	1	0	1	1
ORTHOMCL26(29 genes,26 taxa):	Glycerol-3-phosphate acyltransferase (EC 2.3.1.15)	Phospholipids	Fatty Acids, Lipids, and Isoprenoids	2	1	2	1	1	1	1	1	1	1	1	2	1	1	1	1	1	1	1	1	1	1	1	1	1	1
ORTHOMCL181(26 genes,26 taxa):	Phosphatidylserine decarboxylase (EC 4.1.1.65)	Phospholipids	Fatty Acids, Lipids, and Isoprenoids	1	1	1	1	1	1	1	1	1	1	1	1	1	1	1	1	1	1	1	1	1	1	1	1	1	1
ORTHOMCL405(26 genes,26 taxa):	Phosphatidate cytidylyltransferase (EC 2.7.7.41)	Phospholipids	Fatty Acids, Lipids, and Isoprenoids	1	1	1	1	1	1	1	1	1	1	1	1	1	1	1	1	1	1	1	1	1	1	1	1	1	1
ORTHOMCL549(26 genes,26 taxa):	Diacylglycerol kinase (EC 2.7.1.107)	Phospholipids	Fatty Acids, Lipids, and Isoprenoids	1	1	1	1	1	1	1	1	1	1	1	1	1	1	1	1	1	1	1	1	1	1	1	1	1	1
ORTHOMCL694(26 genes,26 taxa):	Phosphatidylglycerophosphatase A (EC 3.1.3.27)	Phospholipids	Fatty Acids, Lipids, and Isoprenoids	1	1	1	1	1	1	1	1	1	1	1	1	1	1	1	1	1	1	1	1	1	1	1	1	1	1
ORTHOMCL1744(15 genes,15 taxa):	CDP-diacylglycerol pyrophosphatase (EC 3.6.1.26)	Phospholipids	Fatty Acids, Lipids, and Isoprenoids	0	0	0	0	0	0	0	1	0	0	0	0	1	1	1	1	1	1	1	1	1	1	1	1	1	1
ORTHOMCL2335(9 genes,9 taxa):	Phosphatidate cytidylyltransferase (EC 2.7.7.41)	Phospholipids	Fatty Acids, Lipids, and Isoprenoids	0	0	1	1	1	1	0	0	0	0	0	0	0	0	0	0	0	1	1	1	1	0	1	0	0	0
ORTHOMCL6539(2 genes,2 taxa):	Aldehyde dehydrogenase B (EC 1.2.1.22)	Phospholipids	Fatty Acids, Lipids, and Isoprenoids	0	0	0	1	1	0	0	0	0	0	0	0	0	0	0	0	0	0	0	0	0	0	0	0	0	0
ORTHOMCL268(26 genes,26 taxa):	Lysophospholipase (EC 3.1.1.5)	Triacylglycerols	Fatty Acids, Lipids, and Isoprenoids	1	1	1	1	1	1	1	1	1	1	1	1	1	1	1	1	1	1	1	1	1	1	1	1	1	1
ORTHOMCL2598(8 genes,8 taxa):	Putative lipase in cluster with Phosphatidate cytidylyltransferase	Triacylglycerols	Fatty Acids, Lipids, and Isoprenoids	0	0	1	1	0	1	0	0	0	0	0	0	0	0	0	0	0	1	1	1	1	0	1	0	0	0
ORTHOMCL2731(7 genes,7 taxa):	Lysophospholipase (EC 3.1.1.5)	Triacylglycerols	Fatty Acids, Lipids, and Isoprenoids	1	1	1	0	1	1	1	0	0	0	0	1	0	0	0	0	0	0	0	0	0	0	0	0	0	0
ORTHOMCL3109(6 genes,5 taxa):	Lysophospholipase (EC 3.1.1.5)	Triacylglycerols	Fatty Acids, Lipids, and Isoprenoids	1	1	2	1	1	0	0	0	0	0	0	0	0	0	0	0	0	0	0	0	0	0	0	0	0	0
ORTHOMCL3303(5 genes,5 taxa):	Lysophospholipase (EC 3.1.1.5)	Triacylglycerols	Fatty Acids, Lipids, and Isoprenoids	1	0	1	0	0	1	1	0	0	0	0	1	0	0	0	0	0	0	0	0	0	0	0	0	0	0
ORTHOMCL1474(19 genes,19 taxa):	Predicted dye-decolorizing peroxidase (DyP), YfeX-like subgroup	Iron acquisition and metabolism - no subcategory	Iron acquisition and metabolism	1	1	1	1	1	1	0	0	1	1	1	1	1	1	1	1	1	1	1	1	1	0	0	0	0	0
ORTHOMCL2844(7 genes,7 taxa):	Ferric iron ABC transporter, permease protein	Iron acquisition and metabolism - no subcategory	Iron acquisition and metabolism	1	1	0	0	0	0	0	1	0	0	0	0	0	0	0	0	0	0	0	0	0	0	1	1	1	1
ORTHOMCL2845(7 genes,7 taxa):	Ferric iron ABC transporter, iron-binding protein	Iron acquisition and metabolism - no subcategory	Iron acquisition and metabolism	1	1	0	0	0	0	0	1	0	0	0	0	0	0	0	0	0	0	0	0	0	0	1	1	1	1
ORTHOMCL2846(7 genes,7 taxa):	Ferric iron ABC transporter, ATP-binding protein	Iron acquisition and metabolism - no subcategory	Iron acquisition and metabolism	1	1	0	0	0	0	0	1	0	0	0	0	0	0	0	0	0	0	0	0	0	0	1	1	1	1
ORTHOMCL3961(4 genes,4 taxa):	Predicted dye-decolorizing peroxidase (DyP), encapsulated subgroup	Iron acquisition and metabolism - no subcategory	Iron acquisition and metabolism	0	0	1	0	1	1	1	0	0	0	0	0	0	0	0	0	0	0	0	0	0	0	0	0	0	0
ORTHOMCL4136(4 genes,4 taxa):	FIG039061: hypothetical protein related to heme utilization	Iron acquisition and metabolism - no subcategory	Iron acquisition and metabolism	0	0	0	0	0	0	0	1	0	0	0	0	0	0	0	0	0	0	0	0	0	0	0	1	1	1
ORTHOMCL4666(3 genes,3 taxa):	Outer membrane receptor proteins, mostly Fe transport	Iron acquisition and metabolism - no subcategory	Iron acquisition and metabolism	0	0	0	0	0	0	0	0	1	1	1	0	0	0	0	0	0	0	0	0	0	0	0	0	0	0
ORTHOMCL4929(3 genes,3 taxa):	Iron compound ABC uptake transporter substrate-binding protein	Iron acquisition and metabolism - no subcategory	Iron acquisition and metabolism	0	0	1	1	1	0	0	0	0	0	0	0	0	0	0	0	0	0	0	0	0	0	0	0	0	0
ORTHOMCL4930(3 genes,3 taxa):	Uncharacterized iron compound ABC uptake transporter, ATP-binding protein	Iron acquisition and metabolism - no subcategory	Iron acquisition and metabolism	0	0	1	1	1	0	0	0	0	0	0	0	0	0	0	0	0	0	0	0	0	0	0	0	0	0
ORTHOMCL4931(3 genes,3 taxa):	Iron compound ABC uptake transporter permease protein PiuC	Iron acquisition and metabolism - no subcategory	Iron acquisition and metabolism	0	0	1	1	1	0	0	0	0	0	0	0	0	0	0	0	0	0	0	0	0	0	0	0	0	0
ORTHOMCL5011(3 genes,3 taxa):	Outer membrane receptor proteins, mostly Fe transport	Iron acquisition and metabolism - no subcategory	Iron acquisition and metabolism	0	0	0	1	0	1	1	0	0	0	0	0	0	0	0	0	0	0	0	0	0	0	0	0	0	0
ORTHOMCL5252(3 genes,3 taxa):	Iron compound ABC uptake transporter substrate-binding protein	Iron acquisition and metabolism - no subcategory	Iron acquisition and metabolism	0	1	0	1	1	0	0	0	0	0	0	0	0	0	0	0	0	0	0	0	0	0	0	0	0	0
ORTHOMCL5312(3 genes,2 taxa):	Ferric iron ABC transporter, ATP-binding protein	Iron acquisition and metabolism - no subcategory	Iron acquisition and metabolism	0	0	0	0	0	0	0	0	0	0	0	0	0	0	0	0	0	0	0	0	0	0	0	1	2	0
ORTHOMCL5917(2 genes,2 taxa):	Outer membrane receptor proteins, mostly Fe transport	Iron acquisition and metabolism - no subcategory	Iron acquisition and metabolism	0	0	1	0	1	0	0	0	0	0	0	0	0	0	0	0	0	0	0	0	0	0	0	0	0	0
ORTHOMCL5922(2 genes,2 taxa):	FIG039061: hypothetical protein related to heme utilization	Iron acquisition and metabolism - no subcategory	Iron acquisition and metabolism	0	0	1	0	1	0	0	0	0	0	0	0	0	0	0	0	0	0	0	0	0	0	0	0	0	0
ORTHOMCL6030(2 genes,2 taxa):	Outer membrane receptor proteins, mostly Fe transport	Iron acquisition and metabolism - no subcategory	Iron acquisition and metabolism	0	0	1	0	0	1	0	0	0	0	0	0	0	0	0	0	0	0	0	0	0	0	0	0	0	0
ORTHOMCL2333(9 genes,8 taxa):	Siderophore synthetase small component, acetyltransferase	Siderophores	Iron acquisition and metabolism	0	0	1	0	1	2	1	0	0	0	0	0	0	0	0	0	0	1	1	1	1	0	0	0	0	0
ORTHOMCL3246(6 genes,6 taxa):	Siderophore biosynthesis non-ribosomal peptide synthetase modules	Siderophores	Iron acquisition and metabolism	0	0	0	0	1	1	0	0	0	0	0	0	0	0	0	0	0	1	1	1	1	0	0	0	0	0
ORTHOMCL3247(6 genes,6 taxa):	2,3-dihydroxybenzoate-AMP ligase (EC 2.7.7.58)	Siderophores	Iron acquisition and metabolism	0	0	0	0	1	1	0	0	0	0	0	0	0	0	0	0	0	1	1	1	1	0	0	0	0	0
ORTHOMCL3248(6 genes,6 taxa):	Siderophore biosynthesis protein, monooxygenase	Siderophores	Iron acquisition and metabolism	0	0	0	0	1	1	0	0	0	0	0	0	0	0	0	0	0	1	1	1	1	0	0	0	0	0
ORTHOMCL3448(5 genes,4 taxa):	FIG006045: Sigma factor, ECF subfamily	Siderophores	Iron acquisition and metabolism	0	0	1	2	1	1	0	0	0	0	0	0	0	0	0	0	0	0	0	0	0	0	0	0	0	0
ORTHOMCL3531(5 genes,5 taxa):	FIG006045: Sigma factor, ECF subfamily	Siderophores	Iron acquisition and metabolism	0	0	0	1	0	0	1	1	0	0	0	0	0	0	0	0	0	0	0	0	0	0	0	1	0	1
ORTHOMCL3950(4 genes,4 taxa):	FIG006045: Sigma factor, ECF subfamily	Siderophores	Iron acquisition and metabolism	0	0	1	1	1	1	0	0	0	0	0	0	0	0	0	0	0	0	0	0	0	0	0	0	0	0
ORTHOMCL4135(4 genes,4 taxa):	Iron siderophore receptor protein	Siderophores	Iron acquisition and metabolism	0	0	0	0	0	0	0	1	0	0	0	0	0	0	0	0	0	0	0	0	0	0	0	1	1	1
ORTHOMCL4268(4 genes,4 taxa):	Siderophore biosynthesis non-ribosomal peptide synthetase modules	Siderophores	Iron acquisition and metabolism	0	0	0	0	0	0	0	0	0	0	0	0	0	0	0	0	0	1	1	1	1	0	0	0	0	0
ORTHOMCL4844(3 genes,3 taxa):	Iron siderophore sensor protein	Siderophores	Iron acquisition and metabolism	0	0	1	0	1	1	0	0	0	0	0	0	0	0	0	0	0	0	0	0	0	0	0	0	0	0
ORTHOMCL4845(3 genes,3 taxa):	Iron siderophore receptor protein	Siderophores	Iron acquisition and metabolism	0	0	1	1	1	0	0	0	0	0	0	0	0	0	0	0	0	0	0	0	0	0	0	0	0	0
ORTHOMCL4950(3 genes,3 taxa):	FIG006045: Sigma factor, ECF subfamily	Siderophores	Iron acquisition and metabolism	0	0	1	1	1	0	0	0	0	0	0	0	0	0	0	0	0	0	0	0	0	0	0	0	0	0
ORTHOMCL5253(3 genes,3 taxa):	Iron compound ABC uptake transporter ATP-binding protein	Siderophores	Iron acquisition and metabolism	0	1	0	1	1	0	0	0	0	0	0	0	0	0	0	0	0	0	0	0	0	0	0	0	0	0
ORTHOMCL5255(3 genes,3 taxa):	Iron compound ABC uptake transporter permease protein	Siderophores	Iron acquisition and metabolism	0	1	0	1	1	0	0	0	0	0	0	0	0	0	0	0	0	0	0	0	0	0	0	0	0	0
ORTHOMCL6394(2 genes,2 taxa):	Permease of the major facilitator superfamily in uncharacterized siderophore S biosynthesis operon	Siderophores	Iron acquisition and metabolism	0	0	0	0	0	1	0	0	0	0	0	0	0	0	0	0	0	0	0	0	0	1	0	0	0	0
ORTHOMCL6472(2 genes,1 taxa):	Iron siderophore receptor protein	Siderophores	Iron acquisition and metabolism	0	0	0	2	0	0	0	0	0	0	0	0	0	0	0	0	0	0	0	0	0	0	0	0	0	0
ORTHOMCL6519(2 genes,2 taxa):	Iron siderophore receptor protein	Siderophores	Iron acquisition and metabolism	0	0	0	1	1	0	0	0	0	0	0	0	0	0	0	0	0	0	0	0	0	0	0	0	0	0
ORTHOMCL6653(2 genes,2 taxa):	Siderophore biosynthesis non-ribosomal peptide synthetase modules	Siderophores	Iron acquisition and metabolism	0	0	0	0	1	1	0	0	0	0	0	0	0	0	0	0	0	0	0	0	0	0	0	0	0	0
ORTHOMCL6698(2 genes,2 taxa):	Iron siderophore receptor protein	Siderophores	Iron acquisition and metabolism	0	0	0	0	1	1	0	0	0	0	0	0	0	0	0	0	0	0	0	0	0	0	0	0	0	0
ORTHOMCL1925(12 genes,12 taxa):	Phosphonate ABC transporter phosphate-binding periplasmic component (TC 3.A.1.9.1)	ABC transporters	Membrane Transport	0	1	1	1	1	0	0	0	1	1	1	0	0	0	0	0	0	1	1	1	1	1	0	0	0	0
ORTHOMCL836(26 genes,26 taxa):	Ammonium transporter	Ammonium transporter	Membrane Transport	1	1	1	1	1	1	1	1	1	1	1	1	1	1	1	1	1	1	1	1	1	1	1	1	1	1
ORTHOMCL838(26 genes,26 taxa):	Ammonium transporter	Ammonium transporter	Membrane Transport	1	1	1	1	1	1	1	1	1	1	1	1	1	1	1	1	1	1	1	1	1	1	1	1	1	1
ORTHOMCL797(26 genes,26 taxa):	Magnesium and cobalt transport protein CorA	Cation transporters	Membrane Transport	1	1	1	1	1	1	1	1	1	1	1	1	1	1	1	1	1	1	1	1	1	1	1	1	1	1
ORTHOMCL914(26 genes,25 taxa):	Magnesium and cobalt transport protein CorA	Cation transporters	Membrane Transport	1	0	1	1	1	1	1	1	1	1	1	1	1	1	1	1	1	1	1	1	1	1	1	1	2	1
ORTHOMCL1329(22 genes,22 taxa):	Mg(2+) transport ATPase, P-type (EC 3.6.3.2)	Cation transporters	Membrane Transport	0	0	1	0	1	1	1	1	1	1	1	0	1	1	1	1	1	1	1	1	1	1	1	1	1	1
ORTHOMCL2982(6 genes,6 taxa):	Nickel responsive regulator NikR	Cation transporters	Membrane Transport	0	0	1	0	0	0	1	0	1	1	1	1	0	0	0	0	0	0	0	0	0	0	0	0	0	0
ORTHOMCL3101(6 genes,6 taxa):	HupE-UreJ family metal transporter	Cation transporters	Membrane Transport	0	0	1	0	0	1	1	0	1	1	1	0	0	0	0	0	0	0	0	0	0	0	0	0	0	0
ORTHOMCL6588(2 genes,2 taxa):	Magnesium and cobalt transport protein CorA	Cation transporters	Membrane Transport	0	0	0	1	1	0	0	0	0	0	0	0	0	0	0	0	0	0	0	0	0	0	0	0	0	0
ORTHOMCL6589(2 genes,2 taxa):	Magnesium and cobalt transport protein CorA	Cation transporters	Membrane Transport	0	0	0	1	1	0	0	0	0	0	0	0	0	0	0	0	0	0	0	0	0	0	0	0	0	0
ORTHOMCL170(26 genes,26 taxa):	TolA protein	Membrane Transport - no subcategory	Membrane Transport	1	1	1	1	1	1	1	1	1	1	1	1	1	1	1	1	1	1	1	1	1	1	1	1	1	1
ORTHOMCL171(26 genes,26 taxa):	Tol biopolymer transport system, TolR protein	Membrane Transport - no subcategory	Membrane Transport	1	1	1	1	1	1	1	1	1	1	1	1	1	1	1	1	1	1	1	1	1	1	1	1	1	1
ORTHOMCL669(26 genes,26 taxa):	TonB-dependent receptor	Membrane Transport - no subcategory	Membrane Transport	1	1	1	1	1	1	1	1	1	1	1	1	1	1	1	1	1	1	1	1	1	1	1	1	1	1
ORTHOMCL949(26 genes,26 taxa):	MotA/TolQ/ExbB proton channel family protein	Membrane Transport - no subcategory	Membrane Transport	1	1	1	1	1	1	1	1	1	1	1	1	1	1	1	1	1	1	1	1	1	1	1	1	1	1
ORTHOMCL950(26 genes,26 taxa):	Biopolymer transport protein ExbD/TolR	Membrane Transport - no subcategory	Membrane Transport	1	1	1	1	1	1	1	1	1	1	1	1	1	1	1	1	1	1	1	1	1	1	1	1	1	1
ORTHOMCL1252(24 genes,24 taxa):	TonB-dependent receptor	Membrane Transport - no subcategory	Membrane Transport	0	1	1	1	0	1	1	1	1	1	1	1	1	1	1	1	1	1	1	1	1	1	1	1	1	1
ORTHOMCL1397(21 genes,20 taxa):	Outer membrane receptor for ferric coprogen and ferric-rhodotorulic acid	Membrane Transport - no subcategory	Membrane Transport	1	1	1	0	0	1	2	1	0	0	0	0	1	1	1	1	1	1	1	1	1	1	1	1	1	1
ORTHOMCL1562(17 genes,17 taxa):	MotA/TolQ/ExbB proton channel family protein	Membrane Transport - no subcategory	Membrane Transport	1	1	1	0	0	0	1	0	1	1	1	1	1	1	1	1	1	1	1	1	1	0	0	0	0	0
ORTHOMCL1563(17 genes,17 taxa):	Biopolymer transport protein ExbD/TolR	Membrane Transport - no subcategory	Membrane Transport	1	1	1	0	0	0	1	0	1	1	1	1	1	1	1	1	1	1	1	1	1	0	0	0	0	0
ORTHOMCL1650(16 genes,16 taxa):	TonB-dependent receptor	Membrane Transport - no subcategory	Membrane Transport	0	0	1	1	0	0	0	1	0	0	0	0	1	0	1	1	1	1	1	1	1	1	1	1	1	1
ORTHOMCL1657(16 genes,16 taxa):	TonB-dependent receptor	Membrane Transport - no subcategory	Membrane Transport	0	0	0	0	0	0	1	1	0	0	0	0	1	1	1	1	1	1	1	1	1	1	1	1	1	1
ORTHOMCL1722(15 genes,14 taxa):	Outer membrane receptor for ferric coprogen and ferric-rhodotorulic acid	Membrane Transport - no subcategory	Membrane Transport	0	0	0	0	0	0	0	1	0	0	0	0	1	1	1	1	1	1	1	1	1	0	1	1	2	1
ORTHOMCL1746(15 genes,15 taxa):	Ferric siderophore transport system, biopolymer transport protein ExbB	Membrane Transport - no subcategory	Membrane Transport	0	0	0	0	0	0	0	1	0	0	0	0	1	1	1	1	1	1	1	1	1	1	1	1	1	1
ORTHOMCL1747(15 genes,15 taxa):	TonB-dependent receptor	Membrane Transport - no subcategory	Membrane Transport	0	0	0	0	0	0	0	1	0	0	0	0	1	1	1	1	1	1	1	1	1	1	1	1	1	1
ORTHOMCL1814(14 genes,14 taxa):	Biopolymer transport protein ExbD/TolR	Membrane Transport - no subcategory	Membrane Transport	0	0	0	0	0	0	0	1	0	0	0	0	1	1	1	0	1	1	1	1	1	1	1	1	1	1
ORTHOMCL2227(10 genes,10 taxa):	Biopolymer transport protein ExbD/TolR	Membrane Transport - no subcategory	Membrane Transport	0	1	0	0	0	0	0	0	0	0	0	0	1	1	1	1	1	0	0	0	0	1	1	1	1	0
ORTHOMCL2228(10 genes,10 taxa):	Biopolymer transport protein ExbD/TolR	Membrane Transport - no subcategory	Membrane Transport	0	1	0	0	0	0	0	0	0	0	0	0	1	1	1	1	1	0	0	0	0	1	1	1	1	0
ORTHOMCL2229(10 genes,10 taxa):	MotA/TolQ/ExbB proton channel family protein	Membrane Transport - no subcategory	Membrane Transport	0	1	0	0	0	0	0	0	0	0	0	0	1	1	1	1	1	0	0	0	0	1	1	1	1	0
ORTHOMCL2230(10 genes,10 taxa):	TonB-dependent receptor	Membrane Transport - no subcategory	Membrane Transport	0	1	0	0	0	0	0	0	0	0	0	0	1	1	1	1	1	0	0	0	0	1	1	1	1	0
ORTHOMCL2345(9 genes,9 taxa):	TonB-dependent receptor	Membrane Transport - no subcategory	Membrane Transport	1	0	0	0	0	0	0	1	0	0	0	0	1	0	0	0	1	0	0	0	0	1	1	1	1	1
ORTHOMCL2365(9 genes,9 taxa):	Ferric siderophore transport system, periplasmic binding protein TonB	Membrane Transport - no subcategory	Membrane Transport	0	0	0	0	0	0	0	0	0	0	0	0	1	1	1	1	1	0	0	0	0	1	1	1	1	0
ORTHOMCL3195(6 genes,6 taxa):	Putative Ton-B dependent hemine receptor	Membrane Transport - no subcategory	Membrane Transport	0	0	0	0	0	0	0	1	0	0	0	0	0	0	0	0	0	0	0	0	0	1	1	1	1	1
ORTHOMCL3196(6 genes,6 taxa):	Ferric siderophore transport system, periplasmic binding protein TonB	Membrane Transport - no subcategory	Membrane Transport	0	0	0	0	0	0	0	1	0	0	0	0	0	0	0	0	0	0	0	0	0	1	1	1	1	1
ORTHOMCL3478(5 genes,4 taxa):	Biopolymer transport protein ExbD/TolR	Membrane Transport - no subcategory	Membrane Transport	0	0	1	1	0	2	1	0	0	0	0	0	0	0	0	0	0	0	0	0	0	0	0	0	0	0
ORTHOMCL3479(5 genes,4 taxa):	MotA/TolQ/ExbB proton channel family protein	Membrane Transport - no subcategory	Membrane Transport	0	0	1	1	0	2	1	0	0	0	0	0	0	0	0	0	0	0	0	0	0	0	0	0	0	0
ORTHOMCL3542(5 genes,5 taxa):	Iron-chelator utilization protein	Membrane Transport - no subcategory	Membrane Transport	0	0	0	0	0	0	0	1	0	0	0	0	0	0	0	0	0	0	0	0	0	0	1	1	1	1
ORTHOMCL3635(5 genes,5 taxa):	TonB-dependent receptor	Membrane Transport - no subcategory	Membrane Transport	0	0	0	1	0	1	0	1	0	0	0	0	0	0	0	0	0	0	0	0	0	1	0	0	0	1
ORTHOMCL3715(4 genes,4 taxa):	TonB-dependent siderophore receptor	Membrane Transport - no subcategory	Membrane Transport	0	0	1	1	1	0	0	0	0	0	0	1	0	0	0	0	0	0	0	0	0	0	0	0	0	0
ORTHOMCL4132(4 genes,4 taxa):	Ferric siderophore transport system, periplasmic binding protein TonB	Membrane Transport - no subcategory	Membrane Transport	0	0	0	0	0	0	0	1	0	0	0	0	0	0	0	0	0	0	0	0	0	0	0	1	1	1
ORTHOMCL4133(4 genes,4 taxa):	Biopolymer transport protein ExbD/TolR	Membrane Transport - no subcategory	Membrane Transport	0	0	0	0	0	0	0	1	0	0	0	0	0	0	0	0	0	0	0	0	0	0	0	1	1	1
ORTHOMCL4134(4 genes,4 taxa):	MotA/TolQ/ExbB proton channel family protein	Membrane Transport - no subcategory	Membrane Transport	0	0	0	0	0	0	0	1	0	0	0	0	0	0	0	0	0	0	0	0	0	0	0	1	1	1
ORTHOMCL4364(3 genes,3 taxa):	Outer membrane lipoprotein omp16 precursor	Membrane Transport - no subcategory	Membrane Transport	1	1	0	0	0	0	0	0	0	0	0	1	0	0	0	0	0	0	0	0	0	0	0	0	0	0
ORTHOMCL4509(3 genes,3 taxa):	TolA protein	Membrane Transport - no subcategory	Membrane Transport	0	0	0	0	0	0	0	0	1	1	1	0	0	0	0	0	0	0	0	0	0	0	0	0	0	0
ORTHOMCL4640(3 genes,3 taxa):	Ferric siderophore transport system, periplasmic binding protein TonB	Membrane Transport - no subcategory	Membrane Transport	0	0	0	0	0	0	0	0	1	1	1	0	0	0	0	0	0	0	0	0	0	0	0	0	0	0
ORTHOMCL4906(3 genes,3 taxa):	TonB-dependent receptor	Membrane Transport - no subcategory	Membrane Transport	1	0	1	0	0	1	0	0	0	0	0	0	0	0	0	0	0	0	0	0	0	0	0	0	0	0
ORTHOMCL4939(3 genes,3 taxa):	TonB-dependent receptor	Membrane Transport - no subcategory	Membrane Transport	1	0	1	1	0	0	0	0	0	0	0	0	0	0	0	0	0	0	0	0	0	0	0	0	0	0
ORTHOMCL5012(3 genes,3 taxa):	TonB-dependent siderophore receptor	Membrane Transport - no subcategory	Membrane Transport	0	0	0	1	1	0	1	0	0	0	0	0	0	0	0	0	0	0	0	0	0	0	0	0	0	0
ORTHOMCL5115(3 genes,3 taxa):	TonB-dependent receptor	Membrane Transport - no subcategory	Membrane Transport	0	0	0	0	0	0	0	0	0	0	0	0	1	0	0	0	0	0	0	0	0	1	1	0	0	0
ORTHOMCL5875(2 genes,2 taxa):	Outer membrane ferripyoverdine receptor	Membrane Transport - no subcategory	Membrane Transport	0	0	1	0	1	0	0	0	0	0	0	0	0	0	0	0	0	0	0	0	0	0	0	0	0	0
ORTHOMCL6029(2 genes,2 taxa):	TonB-dependent receptor	Membrane Transport - no subcategory	Membrane Transport	0	0	1	0	0	1	0	0	0	0	0	0	0	0	0	0	0	0	0	0	0	0	0	0	0	0
ORTHOMCL6234(2 genes,2 taxa):	TolA protein	Membrane Transport - no subcategory	Membrane Transport	0	0	0	0	1	0	1	0	0	0	0	0	0	0	0	0	0	0	0	0	0	0	0	0	0	0
ORTHOMCL6412(2 genes,2 taxa):	TonB-dependent receptor	Membrane Transport - no subcategory	Membrane Transport	0	0	0	0	0	0	0	0	0	1	1	0	0	0	0	0	0	0	0	0	0	0	0	0	0	0
ORTHOMCL6423(2 genes,2 taxa):	TolA protein	Membrane Transport - no subcategory	Membrane Transport	0	0	0	0	0	0	0	0	0	1	1	0	0	0	0	0	0	0	0	0	0	0	0	0	0	0
ORTHOMCL6634(2 genes,1 taxa):	Outer membrane receptor for ferric coprogen and ferric-rhodotorulic acid	Membrane Transport - no subcategory	Membrane Transport	0	0	0	2	0	0	0	0	0	0	0	0	0	0	0	0	0	0	0	0	0	0	0	0	0	0
ORTHOMCL611(26 genes,26 taxa):	Twitching motility protein PilT	Protein and nucleoprotein secretion system, Type IV	Membrane Transport	1	1	1	1	1	1	1	1	1	1	1	1	1	1	1	1	1	1	1	1	1	1	1	1	1	1
ORTHOMCL839(26 genes,26 taxa):	Type IV pilus biogenesis protein PilM	Protein and nucleoprotein secretion system, Type IV	Membrane Transport	1	1	1	1	1	1	1	1	1	1	1	1	1	1	1	1	1	1	1	1	1	1	1	1	1	1
ORTHOMCL840(26 genes,26 taxa):	Multimodular transpeptidase-transglycosylase (EC 2.4.1.129) (EC 3.4.-.-)	Protein and nucleoprotein secretion system, Type IV	Membrane Transport	1	1	1	1	1	1	1	1	1	1	1	1	1	1	1	1	1	1	1	1	1	1	1	1	1	1
ORTHOMCL1146(25 genes,25 taxa):	Multimodular transpeptidase-transglycosylase (EC 2.4.1.129) (EC 3.4.-.-)	Protein and nucleoprotein secretion system, Type IV	Membrane Transport	1	1	1	1	1	1	1	1	1	1	1	1	1	0	1	1	1	1	1	1	1	1	1	1	1	1
ORTHOMCL1187(25 genes,25 taxa):	Type IV fimbrial assembly protein PilC	Protein and nucleoprotein secretion system, Type IV	Membrane Transport	1	1	1	0	1	1	1	1	1	1	1	1	1	1	1	1	1	1	1	1	1	1	1	1	1	1
ORTHOMCL1243(24 genes,24 taxa):	Type IV pilus biogenesis protein PilP	Protein and nucleoprotein secretion system, Type IV	Membrane Transport	1	1	1	0	0	1	1	1	1	1	1	1	1	1	1	1	1	1	1	1	1	1	1	1	1	1
ORTHOMCL1244(24 genes,24 taxa):	Type IV pilus biogenesis protein PilO	Protein and nucleoprotein secretion system, Type IV	Membrane Transport	1	1	1	0	0	1	1	1	1	1	1	1	1	1	1	1	1	1	1	1	1	1	1	1	1	1
ORTHOMCL1245(24 genes,24 taxa):	Type IV pilus biogenesis protein PilN	Protein and nucleoprotein secretion system, Type IV	Membrane Transport	1	1	1	0	0	1	1	1	1	1	1	1	1	1	1	1	1	1	1	1	1	1	1	1	1	1
ORTHOMCL1246(24 genes,24 taxa):	Type IV fimbrial assembly, ATPase PilB	Protein and nucleoprotein secretion system, Type IV	Membrane Transport	1	1	1	1	0	1	1	1	1	1	1	1	1	0	1	1	1	1	1	1	1	1	1	1	1	1
ORTHOMCL1392(21 genes,21 taxa):	Type IV pilus biogenesis protein PilE	Protein and nucleoprotein secretion system, Type IV	Membrane Transport	0	1	0	0	0	1	1	1	1	1	1	0	1	1	1	1	1	1	1	1	1	1	1	1	1	1
ORTHOMCL1431(20 genes,20 taxa):	Type IV fimbriae expression regulatory protein PilR	Protein and nucleoprotein secretion system, Type IV	Membrane Transport	1	1	1	0	0	1	1	1	1	1	1	1	1	0	1	1	1	1	1	1	1	1	0	0	0	1
ORTHOMCL1932(12 genes,12 taxa):	Type IV pilus biogenesis protein PilE	Protein and nucleoprotein secretion system, Type IV	Membrane Transport	1	0	0	0	0	0	0	0	1	1	1	0	1	1	1	0	1	1	1	1	1	0	0	0	0	0
ORTHOMCL2201(10 genes,10 taxa):	Type IV fimbrial biogenesis protein FimT	Protein and nucleoprotein secretion system, Type IV	Membrane Transport	1	0	0	0	0	0	0	0	0	0	0	0	1	1	1	1	1	1	1	1	1	0	0	0	0	0
ORTHOMCL2331(9 genes,9 taxa):	Type IV pilin PilA	Protein and nucleoprotein secretion system, Type IV	Membrane Transport	0	0	1	0	0	0	1	0	1	1	0	0	0	0	0	0	0	1	1	1	1	0	0	0	0	1
ORTHOMCL3174(6 genes,6 taxa):	Type IV pilin PilA	Protein and nucleoprotein secretion system, Type IV	Membrane Transport	0	0	0	0	0	0	0	1	0	0	1	0	0	0	0	0	0	0	0	0	0	1	1	1	1	0
ORTHOMCL3177(6 genes,6 taxa):	Type IV pilin PilA	Protein and nucleoprotein secretion system, Type IV	Membrane Transport	0	0	0	0	0	0	0	1	0	0	0	0	0	0	0	0	0	0	0	0	0	1	1	1	1	1
ORTHOMCL3178(6 genes,6 taxa):	Type IV fimbrial biogenesis protein PilY1	Protein and nucleoprotein secretion system, Type IV	Membrane Transport	0	0	0	0	0	0	0	1	0	0	0	0	0	0	0	0	0	0	0	0	0	1	1	1	1	1
ORTHOMCL3180(6 genes,6 taxa):	Type IV fimbrial biogenesis protein PilW	Protein and nucleoprotein secretion system, Type IV	Membrane Transport	0	0	0	0	0	0	0	1	0	0	0	0	0	0	0	0	0	0	0	0	0	1	1	1	1	1
ORTHOMCL3181(6 genes,6 taxa):	Type IV fimbrial biogenesis protein PilV	Protein and nucleoprotein secretion system, Type IV	Membrane Transport	0	0	0	0	0	0	0	1	0	0	0	0	0	0	0	0	0	0	0	0	0	1	1	1	1	1
ORTHOMCL3269(6 genes,6 taxa):	Type IV fimbrial biogenesis protein PilW	Protein and nucleoprotein secretion system, Type IV	Membrane Transport	0	0	0	0	0	0	0	0	0	0	0	0	0	0	1	1	0	1	1	1	1	0	0	0	0	0
ORTHOMCL3270(6 genes,6 taxa):	Type IV fimbrial biogenesis protein PilX	Protein and nucleoprotein secretion system, Type IV	Membrane Transport	0	0	0	0	0	0	0	0	0	0	0	0	0	0	1	1	0	1	1	1	1	0	0	0	0	0
ORTHOMCL3271(6 genes,6 taxa):	Type IV fimbrial biogenesis protein PilY1	Protein and nucleoprotein secretion system, Type IV	Membrane Transport	0	0	0	0	0	0	0	0	0	0	0	0	0	0	1	1	0	1	1	1	1	0	0	0	0	0
ORTHOMCL3787(4 genes,4 taxa):	Type IV fimbrial biogenesis protein PilY1	Protein and nucleoprotein secretion system, Type IV	Membrane Transport	1	1	0	0	0	0	1	0	0	0	0	1	0	0	0	0	0	0	0	0	0	0	0	0	0	0
ORTHOMCL3804(4 genes,4 taxa):	Fimbrial assembly protein FimB	Protein and nucleoprotein secretion system, Type IV	Membrane Transport	1	0	0	0	0	0	1	0	0	0	0	1	0	0	0	0	1	0	0	0	0	0	0	0	0	0
ORTHOMCL4209(4 genes,4 taxa):	Type IV pilin PilA	Protein and nucleoprotein secretion system, Type IV	Membrane Transport	0	0	0	0	0	0	0	0	0	0	0	0	0	0	0	0	0	1	1	1	1	0	0	0	0	0
ORTHOMCL4658(3 genes,3 taxa):	Type IV fimbrial biogenesis protein FimT	Protein and nucleoprotein secretion system, Type IV	Membrane Transport	0	0	0	0	0	0	0	0	1	1	1	0	0	0	0	0	0	0	0	0	0	0	0	0	0	0
ORTHOMCL4738(3 genes,3 taxa):	Type IV fimbrial biogenesis protein PilW	Protein and nucleoprotein secretion system, Type IV	Membrane Transport	0	0	0	0	0	0	0	0	1	1	1	0	0	0	0	0	0	0	0	0	0	0	0	0	0	0
ORTHOMCL4739(3 genes,3 taxa):	Type IV fimbrial biogenesis protein PilX	Protein and nucleoprotein secretion system, Type IV	Membrane Transport	0	0	0	0	0	0	0	0	1	1	1	0	0	0	0	0	0	0	0	0	0	0	0	0	0	0
ORTHOMCL4740(3 genes,3 taxa):	Type IV fimbrial biogenesis protein PilY1	Protein and nucleoprotein secretion system, Type IV	Membrane Transport	0	0	0	0	0	0	0	0	1	1	1	0	0	0	0	0	0	0	0	0	0	0	0	0	0	0
ORTHOMCL4796(3 genes,3 taxa):	Type IV pilus biogenesis protein PilE	Protein and nucleoprotein secretion system, Type IV	Membrane Transport	0	0	0	0	0	0	0	0	1	1	1	0	0	0	0	0	0	0	0	0	0	0	0	0	0	0
ORTHOMCL5057(3 genes,3 taxa):	Type IV fimbrial biogenesis protein PilV	Protein and nucleoprotein secretion system, Type IV	Membrane Transport	0	1	0	0	0	1	1	0	0	0	0	0	0	0	0	0	0	0	0	0	0	0	0	0	0	0
ORTHOMCL5215(3 genes,3 taxa):	Type IV fimbrial biogenesis protein PilY1	Protein and nucleoprotein secretion system, Type IV	Membrane Transport	0	0	0	0	0	0	0	0	0	0	0	0	1	1	0	0	1	0	0	0	0	0	0	0	0	0
ORTHOMCL5216(3 genes,3 taxa):	Type IV fimbrial biogenesis protein PilX	Protein and nucleoprotein secretion system, Type IV	Membrane Transport	0	0	0	0	0	0	0	0	0	0	0	0	1	1	0	0	1	0	0	0	0	0	0	0	0	0
ORTHOMCL5217(3 genes,3 taxa):	Type IV fimbrial biogenesis protein PilW	Protein and nucleoprotein secretion system, Type IV	Membrane Transport	0	0	0	0	0	0	0	0	0	0	0	0	1	1	0	0	1	0	0	0	0	0	0	0	0	0
ORTHOMCL5218(3 genes,3 taxa):	Type IV fimbrial biogenesis protein PilV	Protein and nucleoprotein secretion system, Type IV	Membrane Transport	0	0	0	0	0	0	0	0	0	0	0	0	1	1	0	0	1	0	0	0	0	0	0	0	0	0
ORTHOMCL5333(3 genes,3 taxa):	Type IV pilin PilA	Protein and nucleoprotein secretion system, Type IV	Membrane Transport	0	0	0	0	0	0	0	0	0	0	0	0	0	1	1	1	0	0	0	0	0	0	0	0	0	0
ORTHOMCL5514(2 genes,2 taxa):	Type IV pilus biogenesis protein PilE	Protein and nucleoprotein secretion system, Type IV	Membrane Transport	1	0	0	0	0	0	0	0	0	0	0	1	0	0	0	0	0	0	0	0	0	0	0	0	0	0
ORTHOMCL6187(2 genes,2 taxa):	Type IV pilin PilA	Protein and nucleoprotein secretion system, Type IV	Membrane Transport	1	0	0	0	0	1	0	0	0	0	0	0	0	0	0	0	0	0	0	0	0	0	0	0	0	0
ORTHOMCL6414(2 genes,2 taxa):	Type IV pilin PilA	Protein and nucleoprotein secretion system, Type IV	Membrane Transport	0	0	0	0	0	0	0	0	0	1	1	0	0	0	0	0	0	0	0	0	0	0	0	0	0	0
ORTHOMCL6429(2 genes,2 taxa):	Type IV fimbrial biogenesis protein PilV	Protein and nucleoprotein secretion system, Type IV	Membrane Transport	0	0	0	0	0	0	0	0	0	1	1	0	0	0	0	0	0	0	0	0	0	0	0	0	0	0
ORTHOMCL2019(11 genes,9 taxa):	Type I secretion system, outer membrane component LapE	Protein secretion system, Type I	Membrane Transport	1	1	0	1	2	1	1	0	1	1	0	2	0	0	0	0	0	0	0	0	0	0	0	0	0	0
ORTHOMCL4913(3 genes,1 taxa):	T1SS secreted agglutinin RTX	Protein secretion system, Type I	Membrane Transport	0	0	3	0	0	0	0	0	0	0	0	0	0	0	0	0	0	0	0	0	0	0	0	0	0	0
ORTHOMCL5983(2 genes,1 taxa):	T1SS secreted agglutinin RTX	Protein secretion system, Type I	Membrane Transport	0	0	2	0	0	0	0	0	0	0	0	0	0	0	0	0	0	0	0	0	0	0	0	0	0	0
ORTHOMCL6890(2 genes,2 taxa):	T1SS secreted agglutinin RTX	Protein secretion system, Type I	Membrane Transport	0	0	0	0	0	0	0	0	0	0	0	0	0	0	1	1	0	0	0	0	0	0	0	0	0	0
ORTHOMCL5117(3 genes,3 taxa):	Type II/IV secretion system protein TadC, associated with Flp pilus assembly	Protein secretion system, Type II	Membrane Transport	0	0	0	0	0	0	0	1	0	0	0	0	0	0	0	0	1	0	0	0	0	0	1	0	0	0
ORTHOMCL5118(3 genes,3 taxa):	Flp pilus assembly protein TadB	Protein secretion system, Type II	Membrane Transport	0	0	0	0	0	0	0	1	0	0	0	0	0	0	0	0	1	0	0	0	0	0	1	0	0	0
ORTHOMCL5119(3 genes,3 taxa):	Type II/IV secretion system ATP hydrolase TadA/VirB11/CpaF, TadA subfamily	Protein secretion system, Type II	Membrane Transport	0	0	0	0	0	0	0	1	0	0	0	0	0	0	0	0	1	0	0	0	0	0	1	0	0	0
ORTHOMCL5121(3 genes,3 taxa):	Flp pilus assembly protein RcpC/CpaB	Protein secretion system, Type II	Membrane Transport	0	0	0	0	0	0	0	1	0	0	0	0	0	0	0	0	1	0	0	0	0	0	1	0	0	0
ORTHOMCL5124(3 genes,3 taxa):	Flp pilus assembly protein, pilin Flp	Protein secretion system, Type II	Membrane Transport	0	0	0	0	0	0	0	1	0	0	0	0	0	0	0	0	1	0	0	0	0	0	1	0	0	0
ORTHOMCL2649(8 genes,8 taxa):	Fimbrial adhesin	Protein secretion system, Type V	Membrane Transport	0	0	0	0	0	0	0	0	0	0	0	0	1	0	1	1	1	1	1	1	1	0	0	0	0	0
ORTHOMCL3129(6 genes,5 taxa):	Channel-forming transporter/cytolysins activator of TpsB family	Protein secretion system, Type V	Membrane Transport	0	0	1	2	0	1	0	0	0	0	0	0	0	0	0	0	0	0	0	0	0	0	0	1	1	0
ORTHOMCL3477(5 genes,5 taxa):	Putative large exoprotein involved in heme utilization or adhesion of ShlA/HecA/FhaA family	Protein secretion system, Type V	Membrane Transport	0	0	1	1	0	1	0	0	0	0	0	0	0	0	0	0	0	0	0	0	0	0	0	1	1	0
ORTHOMCL6681(2 genes,2 taxa):	Channel-forming transporter/cytolysins activator of TpsB family	Protein secretion system, Type V	Membrane Transport	0	0	0	0	1	1	0	0	0	0	0	0	0	0	0	0	0	0	0	0	0	0	0	0	0	0
ORTHOMCL6714(2 genes,2 taxa):	Putative large exoprotein involved in heme utilization or adhesion of ShlA/HecA/FhaA family	Protein secretion system, Type V	Membrane Transport	0	0	0	0	0	0	0	0	0	0	0	0	0	0	0	0	0	0	0	0	0	0	0	1	1	0
ORTHOMCL0(58 genes,14 taxa):	VgrG protein	Protein secretion system, Type VI	Membrane Transport	3	1	9	8	3	4	0	0	0	0	4	1	0	0	0	0	0	5	5	4	4	3	4	0	0	0
ORTHOMCL3690(5 genes,1 taxa):	VgrG protein	Protein secretion system, Type VI	Membrane Transport	0	0	0	0	5	0	0	0	0	0	0	0	0	0	0	0	0	0	0	0	0	0	0	0	0	0
ORTHOMCL4122(4 genes,3 taxa):	VgrG protein	Protein secretion system, Type VI	Membrane Transport	0	0	0	1	2	0	0	0	0	0	1	0	0	0	0	0	0	0	0	0	0	0	0	0	0	0
ORTHOMCL7208(2 genes,2 taxa):	VgrG protein	Protein secretion system, Type VI	Membrane Transport	0	0	0	0	0	0	0	0	0	0	0	0	0	0	0	0	0	1	1	0	0	0	0	0	0	0
ORTHOMCL2351(9 genes,9 taxa):	Sigma-fimbriae tip adhesin	Protein secretion system, Type VII (Chaperone/Usher pathway, CU)	Membrane Transport	0	0	0	0	0	0	0	1	0	0	0	0	0	0	0	0	0	1	1	1	1	0	1	1	1	1
ORTHOMCL2925(7 genes,7 taxa):	Sigma-fimbriae chaperone protein	Protein secretion system, Type VII (Chaperone/Usher pathway, CU)	Membrane Transport	0	0	0	0	0	0	0	0	0	0	0	0	1	1	0	0	1	1	1	1	1	0	0	0	0	0
ORTHOMCL3536(5 genes,5 taxa):	Sigma-fimbriae tip adhesin	Protein secretion system, Type VII (Chaperone/Usher pathway, CU)	Membrane Transport	0	0	0	0	0	0	0	1	0	0	0	0	0	0	0	0	0	0	0	0	0	0	1	1	1	1
ORTHOMCL3537(5 genes,5 taxa):	Sigma-fimbriae usher protein	Protein secretion system, Type VII (Chaperone/Usher pathway, CU)	Membrane Transport	0	0	0	0	0	0	0	1	0	0	0	0	0	0	0	0	0	0	0	0	0	0	1	1	1	1
ORTHOMCL3538(5 genes,5 taxa):	Sigma-fimbriae chaperone protein	Protein secretion system, Type VII (Chaperone/Usher pathway, CU)	Membrane Transport	0	0	0	0	0	0	0	1	0	0	0	0	0	0	0	0	0	0	0	0	0	0	1	1	1	1
ORTHOMCL3861(4 genes,4 taxa):	Sigma-fimbriae usher protein	Protein secretion system, Type VII (Chaperone/Usher pathway, CU)	Membrane Transport	0	0	0	0	0	0	1	0	1	1	1	0	0	0	0	0	0	0	0	0	0	0	0	0	0	0
ORTHOMCL3862(4 genes,4 taxa):	Sigma-fimbriae chaperone protein	Protein secretion system, Type VII (Chaperone/Usher pathway, CU)	Membrane Transport	0	0	0	0	0	0	1	0	1	1	1	0	0	0	0	0	0	0	0	0	0	0	0	0	0	0
ORTHOMCL4221(4 genes,4 taxa):	Sigma-fimbriae usher protein	Protein secretion system, Type VII (Chaperone/Usher pathway, CU)	Membrane Transport	0	0	0	0	0	0	0	0	0	0	0	0	0	0	0	0	0	1	1	1	1	0	0	0	0	0
ORTHOMCL4222(4 genes,4 taxa):	Sigma-fimbriae tip adhesin	Protein secretion system, Type VII (Chaperone/Usher pathway, CU)	Membrane Transport	0	0	0	0	0	0	0	0	0	0	0	0	0	0	0	0	0	1	1	1	1	0	0	0	0	0
ORTHOMCL4824(3 genes,2 taxa):	Sigma-fimbriae uncharacterized paralogous subunit	Protein secretion system, Type VII (Chaperone/Usher pathway, CU)	Membrane Transport	0	0	2	1	0	0	0	0	0	0	0	0	0	0	0	0	0	0	0	0	0	0	0	0	0	0
ORTHOMCL4825(3 genes,2 taxa):	Sigma-fimbriae chaperone protein	Protein secretion system, Type VII (Chaperone/Usher pathway, CU)	Membrane Transport	0	0	2	1	0	0	0	0	0	0	0	0	0	0	0	0	0	0	0	0	0	0	0	0	0	0
ORTHOMCL4826(3 genes,2 taxa):	Sigma-fimbriae usher protein	Protein secretion system, Type VII (Chaperone/Usher pathway, CU)	Membrane Transport	0	0	2	1	0	0	0	0	0	0	0	0	0	0	0	0	0	0	0	0	0	0	0	0	0	0
ORTHOMCL5228(3 genes,3 taxa):	Sigma-fimbriae usher protein	Protein secretion system, Type VII (Chaperone/Usher pathway, CU)	Membrane Transport	0	0	0	0	0	0	0	0	0	0	0	0	1	1	0	0	1	0	0	0	0	0	0	0	0	0
ORTHOMCL5527(2 genes,2 taxa):	Sigma-fimbriae chaperone protein	Protein secretion system, Type VII (Chaperone/Usher pathway, CU)	Membrane Transport	1	0	0	0	0	0	0	0	0	0	0	1	0	0	0	0	0	0	0	0	0	0	0	0	0	0
ORTHOMCL5879(2 genes,1 taxa):	Sigma-fimbriae uncharacterized paralogous subunit	Protein secretion system, Type VII (Chaperone/Usher pathway, CU)	Membrane Transport	0	0	2	0	0	0	0	0	0	0	0	0	0	0	0	0	0	0	0	0	0	0	0	0	0	0
ORTHOMCL6553(2 genes,2 taxa):	type 1 fimbriae anchoring protein FimD	Protein secretion system, Type VII (Chaperone/Usher pathway, CU)	Membrane Transport	0	0	0	1	1	0	0	0	0	0	0	0	0	0	0	0	0	0	0	0	0	0	0	0	0	0
ORTHOMCL1319(22 genes,20 taxa):	Twin-arginine translocation protein TatC	Protein translocation across cytoplasmic membrane	Membrane Transport	1	1	3	0	1	1	1	1	0	0	0	1	1	1	1	1	1	1	1	1	1	1	1	0	0	1
ORTHOMCL1320(22 genes,20 taxa):	Twin-arginine translocation protein TatA	Protein translocation across cytoplasmic membrane	Membrane Transport	1	1	3	0	1	1	1	1	0	0	0	1	1	1	1	1	1	1	1	1	1	1	1	0	0	1
ORTHOMCL1364(21 genes,20 taxa):	Twin-arginine translocation protein TatB	Protein translocation across cytoplasmic membrane	Membrane Transport	1	1	2	0	1	1	1	1	0	0	0	1	1	1	1	1	1	1	1	1	1	1	1	0	0	1
ORTHOMCL3977(4 genes,4 taxa):	Twin-arginine translocation protein TatA	Protein translocation across cytoplasmic membrane	Membrane Transport	0	0	1	1	0	1	1	0	0	0	0	0	0	0	0	0	0	0	0	0	0	0	0	0	0	0
ORTHOMCL4549(3 genes,3 taxa):	Signal recognition particle receptor protein FtsY (=alpha subunit) (TC 3.A.5.1.1)	Protein translocation across cytoplasmic membrane	Membrane Transport	0	0	0	0	0	0	0	0	1	1	1	0	0	0	0	0	0	0	0	0	0	0	0	0	0	0
ORTHOMCL6037(2 genes,2 taxa):	Twin-arginine translocation protein TatB	Protein translocation across cytoplasmic membrane	Membrane Transport	0	0	1	0	0	1	0	0	0	0	0	0	0	0	0	0	0	0	0	0	0	0	0	0	0	0
ORTHOMCL3024(6 genes,6 taxa):	TRAP-type C4-dicarboxylate transport system, large permease component	TRAP transporters	Membrane Transport	1	1	1	0	0	1	1	0	0	0	0	1	0	0	0	0	0	0	0	0	0	0	0	0	0	0
ORTHOMCL855(26 genes,26 taxa):	Na(+) H(+) antiporter subunit C	Uni- Sym- and Antiporters	Membrane Transport	1	1	1	1	1	1	1	1	1	1	1	1	1	1	1	1	1	1	1	1	1	1	1	1	1	1
ORTHOMCL856(26 genes,26 taxa):	Na(+) H(+) antiporter subunit D	Uni- Sym- and Antiporters	Membrane Transport	1	1	1	1	1	1	1	1	1	1	1	1	1	1	1	1	1	1	1	1	1	1	1	1	1	1
ORTHOMCL857(26 genes,26 taxa):	Na(+) H(+) antiporter subunit E	Uni- Sym- and Antiporters	Membrane Transport	1	1	1	1	1	1	1	1	1	1	1	1	1	1	1	1	1	1	1	1	1	1	1	1	1	1
ORTHOMCL858(26 genes,26 taxa):	Na(+) H(+) antiporter subunit F	Uni- Sym- and Antiporters	Membrane Transport	1	1	1	1	1	1	1	1	1	1	1	1	1	1	1	1	1	1	1	1	1	1	1	1	1	1
ORTHOMCL859(26 genes,26 taxa):	Na(+) H(+) antiporter subunit G	Uni- Sym- and Antiporters	Membrane Transport	1	1	1	1	1	1	1	1	1	1	1	1	1	1	1	1	1	1	1	1	1	1	1	1	1	1
ORTHOMCL986(26 genes,26 taxa):	Sodium-dependent phosphate transporter	Uni- Sym- and Antiporters	Membrane Transport	1	1	1	1	1	1	1	1	1	1	1	1	1	1	1	1	1	1	1	1	1	1	1	1	1	1
ORTHOMCL4009(4 genes,4 taxa):	Sodium-dependent phosphate transporter	Uni- Sym- and Antiporters	Membrane Transport	1	1	0	1	1	0	0	0	0	0	0	0	0	0	0	0	0	0	0	0	0	0	0	0	0	0
ORTHOMCL2797(7 genes,7 taxa):	Aldehyde dehydrogenase (EC 1.2.1.3), PaaZ	Metabolism of Aromatic Compounds - no subcategory	Metabolism of Aromatic Compounds	1	1	1	0	1	0	0	0	1	1	1	0	0	0	0	0	0	0	0	0	0	0	0	0	0	0
ORTHOMCL2963(6 genes,6 taxa):	putative 4-hydroxybenzoyl-CoA thioesterase	Metabolism of Aromatic Compounds - no subcategory	Metabolism of Aromatic Compounds	1	1	1	0	0	1	1	0	0	0	0	1	0	0	0	0	0	0	0	0	0	0	0	0	0	0
ORTHOMCL3454(5 genes,5 taxa):	Nitrilotriacetate monooxygenase component B (EC 1.14.13.-)	Metabolism of Aromatic Compounds - no subcategory	Metabolism of Aromatic Compounds	0	0	1	0	1	1	0	0	0	0	0	0	0	0	0	0	0	0	0	0	0	0	1	0	0	1
ORTHOMCL4921(3 genes,3 taxa):	Nitrilotriacetate monooxygenase component B (EC 1.14.13.-)	Metabolism of Aromatic Compounds - no subcategory	Metabolism of Aromatic Compounds	0	0	1	0	0	1	0	0	0	0	1	0	0	0	0	0	0	0	0	0	0	0	0	0	0	0
ORTHOMCL5911(2 genes,2 taxa):	Phenylacetaldehyde dehydrogenase (EC 1.2.1.39)	Metabolism of Aromatic Compounds - no subcategory	Metabolism of Aromatic Compounds	0	0	1	0	1	0	0	0	0	0	0	0	0	0	0	0	0	0	0	0	0	0	0	0	0	0
ORTHOMCL759(26 genes,26 taxa):	Fumarylacetoacetate hydrolase family protein	Metabolism of central aromatic intermediates	Metabolism of Aromatic Compounds	1	1	1	1	1	1	1	1	1	1	1	1	1	1	1	1	1	1	1	1	1	1	1	1	1	1
ORTHOMCL1206(25 genes,24 taxa):	dicarboxylic acid transporter PcaT	Metabolism of central aromatic intermediates	Metabolism of Aromatic Compounds	1	0	2	1	1	1	1	1	1	1	1	0	1	1	1	1	1	1	1	1	1	1	1	1	1	1
ORTHOMCL1299(22 genes,15 taxa):	3-oxoadipate CoA-transferase subunit B (EC 2.8.3.6)	Metabolism of central aromatic intermediates	Metabolism of Aromatic Compounds	2	1	2	1	2	2	1	0	2	2	1	2	0	0	0	0	0	1	1	1	1	0	0	0	0	0
ORTHOMCL1300(22 genes,15 taxa):	3-oxoadipate CoA-transferase subunit A (EC 2.8.3.6)	Metabolism of central aromatic intermediates	Metabolism of Aromatic Compounds	2	1	2	1	2	2	1	0	2	2	1	2	0	0	0	0	0	1	1	1	1	0	0	0	0	0
ORTHOMCL1884(12 genes,12 taxa):	Protocatechuate 3,4-dioxygenase alpha chain (EC 1.13.11.3)	Metabolism of central aromatic intermediates	Metabolism of Aromatic Compounds	0	0	1	0	1	1	1	0	1	1	1	1	0	0	0	0	0	1	1	1	1	0	0	0	0	0
ORTHOMCL1885(12 genes,12 taxa):	Protocatechuate 3,4-dioxygenase beta chain (EC 1.13.11.3)	Metabolism of central aromatic intermediates	Metabolism of Aromatic Compounds	0	0	1	0	1	1	1	0	1	1	1	1	0	0	0	0	0	1	1	1	1	0	0	0	0	0
ORTHOMCL1886(12 genes,12 taxa):	4-carboxymuconolactone decarboxylase (EC 4.1.1.44)	Metabolism of central aromatic intermediates	Metabolism of Aromatic Compounds	0	0	1	0	1	1	1	0	1	1	1	1	0	0	0	0	0	1	1	1	1	0	0	0	0	0
ORTHOMCL1888(12 genes,12 taxa):	Beta-ketoadipate enol-lactone hydrolase (EC 3.1.1.24)	Metabolism of central aromatic intermediates	Metabolism of Aromatic Compounds	0	0	1	0	1	1	1	0	1	1	1	1	0	0	0	0	0	1	1	1	1	0	0	0	0	0
ORTHOMCL1889(12 genes,12 taxa):	3-carboxy-cis,cis-muconate cycloisomerase (EC 5.5.1.2)	Metabolism of central aromatic intermediates	Metabolism of Aromatic Compounds	0	0	1	0	1	1	1	0	1	1	1	1	0	0	0	0	0	1	1	1	1	0	0	0	0	0
ORTHOMCL1890(12 genes,12 taxa):	Pca regulon regulatory protein PcaR	Metabolism of central aromatic intermediates	Metabolism of Aromatic Compounds	0	0	1	0	1	1	1	0	1	1	1	1	0	0	0	0	0	1	1	1	1	0	0	0	0	0
ORTHOMCL1892(12 genes,11 taxa):	Succinyl-CoA:3-ketoacid-coenzyme A transferase subunit A (EC 2.8.3.5)	Metabolism of central aromatic intermediates	Metabolism of Aromatic Compounds	2	1	1	1	1	1	1	0	1	1	1	1	0	0	0	0	0	0	0	0	0	0	0	0	0	0
ORTHOMCL1985(11 genes,11 taxa):	4-carboxymuconolactone decarboxylase (EC 4.1.1.44)	Metabolism of central aromatic intermediates	Metabolism of Aromatic Compounds	1	1	1	1	1	1	1	0	1	1	1	1	0	0	0	0	0	0	0	0	0	0	0	0	0	0
ORTHOMCL2010(11 genes,10 taxa):	Muconolactone isomerase (EC 5.3.3.4)	Metabolism of central aromatic intermediates	Metabolism of Aromatic Compounds	2	1	1	1	1	1	0	0	1	1	1	1	0	0	0	0	0	0	0	0	0	0	0	0	0	0
ORTHOMCL2030(11 genes,11 taxa):	Succinyl-CoA:3-ketoacid-coenzyme A transferase subunit B (EC 2.8.3.5)	Metabolism of central aromatic intermediates	Metabolism of Aromatic Compounds	1	1	1	1	1	1	1	0	1	1	1	1	0	0	0	0	0	0	0	0	0	0	0	0	0	0
ORTHOMCL2150(10 genes,10 taxa):	Beta-ketoadipate enol-lactone hydrolase (EC 3.1.1.24)	Metabolism of central aromatic intermediates	Metabolism of Aromatic Compounds	1	1	1	1	1	1	0	0	1	1	1	1	0	0	0	0	0	0	0	0	0	0	0	0	0	0
ORTHOMCL2151(10 genes,8 taxa):	Acetaldehyde dehydrogenase, acetylating, (EC 1.2.1.10) in gene cluster for degradation of phenols, cresols, catechol	Metabolism of central aromatic intermediates	Metabolism of Aromatic Compounds	1	1	1	0	1	0	0	0	2	1	1	2	0	0	0	0	0	0	0	0	0	0	0	0	0	0
ORTHOMCL2501(8 genes,7 taxa):	Catechol 1,2-dioxygenase (EC 1.13.11.1)	Metabolism of central aromatic intermediates	Metabolism of Aromatic Compounds	2	1	1	0	0	0	0	0	1	1	1	1	0	0	0	0	0	0	0	0	0	0	0	0	0	0
ORTHOMCL3076(6 genes,6 taxa):	Pca regulon regulatory protein PcaR	Metabolism of central aromatic intermediates	Metabolism of Aromatic Compounds	0	0	1	0	1	1	0	0	1	1	1	0	0	0	0	0	0	0	0	0	0	0	0	0	0	0
ORTHOMCL3305(5 genes,5 taxa):	Fumarylacetoacetase (EC 3.7.1.2)	Metabolism of central aromatic intermediates	Metabolism of Aromatic Compounds	1	0	1	0	1	1	0	0	0	0	0	1	0	0	0	0	0	0	0	0	0	0	0	0	0	0
ORTHOMCL3461(5 genes,5 taxa):	Catechol 1,2-dioxygenase (EC 1.13.11.1)	Metabolism of central aromatic intermediates	Metabolism of Aromatic Compounds	1	0	1	1	1	1	0	0	0	0	0	0	0	0	0	0	0	0	0	0	0	0	0	0	0	0
ORTHOMCL3759(4 genes,4 taxa):	Homoprotocatechuate degradative operon repressor	Metabolism of central aromatic intermediates	Metabolism of Aromatic Compounds	0	0	1	0	1	1	0	0	0	0	0	1	0	0	0	0	0	0	0	0	0	0	0	0	0	0
ORTHOMCL3911(4 genes,4 taxa):	Maleate cis-trans isomerase (EC 5.2.1.1)	Metabolism of central aromatic intermediates	Metabolism of Aromatic Compounds	0	0	1	0	0	0	0	0	0	0	0	0	0	0	0	0	0	0	0	0	0	0	1	1	1	0
ORTHOMCL3938(4 genes,4 taxa):	3-oxoadipate CoA-transferase subunit A (EC 2.8.3.6)	Metabolism of central aromatic intermediates	Metabolism of Aromatic Compounds	0	1	1	0	0	1	1	0	0	0	0	0	0	0	0	0	0	0	0	0	0	0	0	0	0	0
ORTHOMCL3939(4 genes,4 taxa):	3-oxoadipate CoA-transferase subunit B (EC 2.8.3.6)	Metabolism of central aromatic intermediates	Metabolism of Aromatic Compounds	0	1	1	0	0	1	1	0	0	0	0	0	0	0	0	0	0	0	0	0	0	0	0	0	0	0
ORTHOMCL3979(4 genes,4 taxa):	Beta-ketoadipate enol-lactone hydrolase (EC 3.1.1.24)	Metabolism of central aromatic intermediates	Metabolism of Aromatic Compounds	0	0	1	1	0	1	1	0	0	0	0	0	0	0	0	0	0	0	0	0	0	0	0	0	0	0
ORTHOMCL4522(3 genes,3 taxa):	Beta-ketoadipate enol-lactone hydrolase (EC 3.1.1.24)	Metabolism of central aromatic intermediates	Metabolism of Aromatic Compounds	0	0	0	0	0	0	0	0	1	1	1	0	0	0	0	0	0	0	0	0	0	0	0	0	0	0
ORTHOMCL4529(3 genes,3 taxa):	5-carboxymethyl-2-hydroxymuconate delta-isomerase (EC 5.3.3.10)	Metabolism of central aromatic intermediates	Metabolism of Aromatic Compounds	0	0	0	0	0	0	0	0	1	1	1	0	0	0	0	0	0	0	0	0	0	0	0	0	0	0
ORTHOMCL4713(3 genes,3 taxa):	Succinyl-CoA:3-ketoacid-coenzyme A transferase subunit B (EC 2.8.3.5)	Metabolism of central aromatic intermediates	Metabolism of Aromatic Compounds	0	0	0	0	0	0	0	0	1	1	1	0	0	0	0	0	0	0	0	0	0	0	0	0	0	0
ORTHOMCL4714(3 genes,3 taxa):	Succinyl-CoA:3-ketoacid-coenzyme A transferase subunit A (EC 2.8.3.5)	Metabolism of central aromatic intermediates	Metabolism of Aromatic Compounds	0	0	0	0	0	0	0	0	1	1	1	0	0	0	0	0	0	0	0	0	0	0	0	0	0	0
ORTHOMCL4915(3 genes,3 taxa):	4-carboxymuconolactone decarboxylase (EC 4.1.1.44)	Metabolism of central aromatic intermediates	Metabolism of Aromatic Compounds	0	0	1	0	0	1	0	0	0	0	1	0	0	0	0	0	0	0	0	0	0	0	0	0	0	0
ORTHOMCL4924(3 genes,3 taxa):	3-oxoadipate enol-lactone hydrolase/4-carboxymuconolactone decarboxylase	Metabolism of central aromatic intermediates	Metabolism of Aromatic Compounds	0	0	1	0	0	1	0	0	0	0	1	0	0	0	0	0	0	0	0	0	0	0	0	0	0	0
ORTHOMCL5598(2 genes,2 taxa):	Beta-ketoadipate enol-lactone hydrolase (EC 3.1.1.24)	Metabolism of central aromatic intermediates	Metabolism of Aromatic Compounds	0	0	0	0	0	0	0	0	1	1	0	0	0	0	0	0	0	0	0	0	0	0	0	0	0	0
ORTHOMCL5913(2 genes,2 taxa):	PhaK-like protein	Metabolism of central aromatic intermediates	Metabolism of Aromatic Compounds	0	0	1	0	1	0	0	0	0	0	0	0	0	0	0	0	0	0	0	0	0	0	0	0	0	0
ORTHOMCL5991(2 genes,2 taxa):	Fumarylacetoacetate hydrolase family protein	Metabolism of central aromatic intermediates	Metabolism of Aromatic Compounds	0	0	1	0	0	0	0	0	0	0	1	0	0	0	0	0	0	0	0	0	0	0	0	0	0	0
ORTHOMCL347(26 genes,26 taxa):	3-dehydroquinate dehydratase II (EC 4.2.1.10)	Peripheral pathways for catabolism of aromatic compounds	Metabolism of Aromatic Compounds	1	1	1	1	1	1	1	1	1	1	1	1	1	1	1	1	1	1	1	1	1	1	1	1	1	1
ORTHOMCL1214(24 genes,24 taxa):	Benzoate transport protein	Peripheral pathways for catabolism of aromatic compounds	Metabolism of Aromatic Compounds	1	1	1	1	1	1	1	1	1	1	1	1	1	1	1	1	0	1	1	1	1	0	1	1	1	1
ORTHOMCL1286(23 genes,22 taxa):	Salicylate hydroxylase (EC 1.14.13.1)	Peripheral pathways for catabolism of aromatic compounds	Metabolism of Aromatic Compounds	1	0	1	1	0	1	2	1	1	1	1	0	1	1	1	1	1	1	1	1	1	0	1	1	1	1
ORTHOMCL1687(15 genes,9 taxa):	benzoate MFS transporter BenK	Peripheral pathways for catabolism of aromatic compounds	Metabolism of Aromatic Compounds	3	3	1	0	1	1	0	0	1	1	1	3	0	0	0	0	0	0	0	0	0	0	0	0	0	0
ORTHOMCL1883(12 genes,12 taxa):	3-dehydroquinate dehydratase I (EC 4.2.1.10)	Peripheral pathways for catabolism of aromatic compounds	Metabolism of Aromatic Compounds	0	0	1	0	1	1	1	0	1	1	1	1	0	0	0	0	0	1	1	1	1	0	0	0	0	0
ORTHOMCL1887(12 genes,12 taxa):	4-hydroxybenzoate transporter	Peripheral pathways for catabolism of aromatic compounds	Metabolism of Aromatic Compounds	0	0	1	0	1	1	1	0	1	1	1	1	0	0	0	0	0	1	1	1	1	0	0	0	0	0
ORTHOMCL2282(9 genes,9 taxa):	Benzoate transport protein	Peripheral pathways for catabolism of aromatic compounds	Metabolism of Aromatic Compounds	1	1	1	0	1	1	0	0	1	1	1	1	0	0	0	0	0	0	0	0	0	0	0	0	0	0
ORTHOMCL2283(9 genes,9 taxa):	1,2-dihydroxycyclohexa-3,5-diene-1-carboxylate dehydrogenase (EC 1.3.1.25)	Peripheral pathways for catabolism of aromatic compounds	Metabolism of Aromatic Compounds	1	1	1	0	1	1	0	0	1	1	1	1	0	0	0	0	0	0	0	0	0	0	0	0	0	0
ORTHOMCL2786(7 genes,7 taxa):	P-hydroxybenzoate hydroxylase (EC 1.14.13.2)	Peripheral pathways for catabolism of aromatic compounds	Metabolism of Aromatic Compounds	0	0	1	0	1	1	1	0	1	1	1	0	0	0	0	0	0	0	0	0	0	0	0	0	0	0
ORTHOMCL3074(6 genes,6 taxa):	Phenol hydroxylase, P1 oxygenase component DmpL (EC 1.14.13.7)	Peripheral pathways for catabolism of aromatic compounds	Metabolism of Aromatic Compounds	1	0	1	1	1	0	0	0	1	1	0	0	0	0	0	0	0	0	0	0	0	0	0	0	0	0
ORTHOMCL3398(5 genes,5 taxa):	AreB (Aryl-alcohol dehydrogenase) (EC 1.1.1.90)	Peripheral pathways for catabolism of aromatic compounds	Metabolism of Aromatic Compounds	0	0	1	0	0	1	0	0	1	1	1	0	0	0	0	0	0	0	0	0	0	0	0	0	0	0
ORTHOMCL3455(5 genes,5 taxa):	benABC operon transcriptional activator BenR	Peripheral pathways for catabolism of aromatic compounds	Metabolism of Aromatic Compounds	0	0	1	0	1	1	0	0	0	0	0	0	0	0	0	0	0	0	0	0	0	0	1	0	0	1
ORTHOMCL3713(4 genes,4 taxa):	4-hydroxybenzoate transporter	Peripheral pathways for catabolism of aromatic compounds	Metabolism of Aromatic Compounds	1	1	0	0	1	0	0	0	0	0	0	1	0	0	0	0	0	0	0	0	0	0	0	0	0	0
ORTHOMCL3737(4 genes,4 taxa):	Benzoate transport protein	Peripheral pathways for catabolism of aromatic compounds	Metabolism of Aromatic Compounds	0	0	1	1	1	0	0	0	0	0	0	1	0	0	0	0	0	0	0	0	0	0	0	0	0	0
ORTHOMCL3944(4 genes,4 taxa):	Phenol hydroxylase, FAD- and [2Fe-2S]-containing reductase component DmpP	Peripheral pathways for catabolism of aromatic compounds	Metabolism of Aromatic Compounds	1	0	1	1	1	0	0	0	0	0	0	0	0	0	0	0	0	0	0	0	0	0	0	0	0	0
ORTHOMCL3945(4 genes,4 taxa):	Phenol hydroxylase, P4 oxygenase component DmpO (EC 1.14.13.7)	Peripheral pathways for catabolism of aromatic compounds	Metabolism of Aromatic Compounds	1	0	1	1	1	0	0	0	0	0	0	0	0	0	0	0	0	0	0	0	0	0	0	0	0	0
ORTHOMCL3946(4 genes,4 taxa):	Phenol hydroxylase, P3 oxygenase component DmpN (EC 1.14.13.7)	Peripheral pathways for catabolism of aromatic compounds	Metabolism of Aromatic Compounds	1	0	1	1	1	0	0	0	0	0	0	0	0	0	0	0	0	0	0	0	0	0	0	0	0	0
ORTHOMCL3947(4 genes,4 taxa):	Phenol hydroxylase, P2 regulatory component DmpM (EC 1.14.13.7)	Peripheral pathways for catabolism of aromatic compounds	Metabolism of Aromatic Compounds	1	0	1	1	1	0	0	0	0	0	0	0	0	0	0	0	0	0	0	0	0	0	0	0	0	0
ORTHOMCL3948(4 genes,4 taxa):	Phenol hydroxylase, assembly protein DmpK	Peripheral pathways for catabolism of aromatic compounds	Metabolism of Aromatic Compounds	1	0	1	1	1	0	0	0	0	0	0	0	0	0	0	0	0	0	0	0	0	0	0	0	0	0
ORTHOMCL3962(4 genes,3 taxa):	regulator protein,SalR	Peripheral pathways for catabolism of aromatic compounds	Metabolism of Aromatic Compounds	0	0	2	0	1	1	0	0	0	0	0	0	0	0	0	0	0	0	0	0	0	0	0	0	0	0
ORTHOMCL4062(4 genes,4 taxa):	Benzoate transport protein	Peripheral pathways for catabolism of aromatic compounds	Metabolism of Aromatic Compounds	0	0	0	0	0	0	0	0	0	0	0	0	1	0	0	0	0	0	0	0	0	0	1	1	1	0
ORTHOMCL4736(3 genes,3 taxa):	biphenyl-2,3-diol 1,2-dioxygenase III-related protein	Peripheral pathways for catabolism of aromatic compounds	Metabolism of Aromatic Compounds	0	0	0	0	0	0	1	0	1	1	0	0	0	0	0	0	0	0	0	0	0	0	0	0	0	0
ORTHOMCL4880(3 genes,3 taxa):	benzoate MFS transporter BenK	Peripheral pathways for catabolism of aromatic compounds	Metabolism of Aromatic Compounds	0	0	1	0	1	1	0	0	0	0	0	0	0	0	0	0	0	0	0	0	0	0	0	0	0	0
ORTHOMCL5606(2 genes,2 taxa):	4-hydroxybenzoate transporter	Peripheral pathways for catabolism of aromatic compounds	Metabolism of Aromatic Compounds	0	0	0	0	0	0	0	0	1	1	0	0	0	0	0	0	0	0	0	0	0	0	0	0	0	0
ORTHOMCL5647(2 genes,2 taxa):	Phenol hydroxylase, assembly protein DmpK	Peripheral pathways for catabolism of aromatic compounds	Metabolism of Aromatic Compounds	0	0	0	0	0	0	0	0	1	1	0	0	0	0	0	0	0	0	0	0	0	0	0	0	0	0
ORTHOMCL5877(2 genes,2 taxa):	salicylate esterase	Peripheral pathways for catabolism of aromatic compounds	Metabolism of Aromatic Compounds	0	0	1	0	0	1	0	0	0	0	0	0	0	0	0	0	0	0	0	0	0	0	0	0	0	0
ORTHOMCL6062(2 genes,2 taxa):	4-hydroxybenzoate transporter	Peripheral pathways for catabolism of aromatic compounds	Metabolism of Aromatic Compounds	0	0	1	0	1	0	0	0	0	0	0	0	0	0	0	0	0	0	0	0	0	0	0	0	0	0
ORTHOMCL6641(2 genes,1 taxa):	benzoate-specific porin	Peripheral pathways for catabolism of aromatic compounds	Metabolism of Aromatic Compounds	0	0	0	0	0	0	0	0	0	0	2	0	0	0	0	0	0	0	0	0	0	0	0	0	0	0
ORTHOMCL666(26 genes,26 taxa):	YrbA protein	Miscellaneous - no subcategory	Miscellaneous	1	1	1	1	1	1	1	1	1	1	1	1	1	1	1	1	1	1	1	1	1	1	1	1	1	1
ORTHOMCL719(26 genes,26 taxa):	YciL protein	Miscellaneous - no subcategory	Miscellaneous	1	1	1	1	1	1	1	1	1	1	1	1	1	1	1	1	1	1	1	1	1	1	1	1	1	1
ORTHOMCL891(26 genes,26 taxa):	Carboxyl-terminal protease (EC 3.4.21.102)	Miscellaneous - no subcategory	Miscellaneous	1	1	1	1	1	1	1	1	1	1	1	1	1	1	1	1	1	1	1	1	1	1	1	1	1	1
ORTHOMCL897(26 genes,26 taxa):	DedA protein	Miscellaneous - no subcategory	Miscellaneous	1	1	1	1	1	1	1	1	1	1	1	1	1	1	1	1	1	1	1	1	1	1	1	1	1	1
ORTHOMCL910(26 genes,26 taxa):	UPF0225 protein YchJ	Miscellaneous - no subcategory	Miscellaneous	1	1	1	1	1	1	1	1	1	1	1	1	1	1	1	1	1	1	1	1	1	1	1	1	1	1
ORTHOMCL1169(25 genes,25 taxa):	DedA protein	Miscellaneous - no subcategory	Miscellaneous	1	1	1	1	1	1	1	1	1	1	1	1	1	0	1	1	1	1	1	1	1	1	1	1	1	1
ORTHOMCL1258(24 genes,24 taxa):	YpfJ protein, zinc metalloprotease superfamily	Miscellaneous - no subcategory	Miscellaneous	1	1	1	0	0	1	1	1	1	1	1	1	1	1	1	1	1	1	1	1	1	1	1	1	1	1
ORTHOMCL2011(11 genes,10 taxa):	Muconate cycloisomerase (EC 5.5.1.1)	Miscellaneous - no subcategory	Miscellaneous	2	1	1	1	1	1	0	0	1	1	1	1	0	0	0	0	0	0	0	0	0	0	0	0	0	0
ORTHOMCL2168(10 genes,7 taxa):	3-carboxyethylcatechol 2,3-dioxygenase (EC 1.13.11.16)	Miscellaneous - no subcategory	Miscellaneous	1	1	0	0	1	0	0	0	2	2	2	1	0	0	0	0	0	0	0	0	0	0	0	0	0	0
ORTHOMCL2284(9 genes,9 taxa):	Benzoate 1,2-dioxygenase, ferredoxin reductase component	Miscellaneous - no subcategory	Miscellaneous	1	1	1	0	1	1	0	0	1	1	1	1	0	0	0	0	0	0	0	0	0	0	0	0	0	0
ORTHOMCL2285(9 genes,9 taxa):	Benzoate 1,2-dioxygenase beta subunit (EC 1.14.12.10)	Miscellaneous - no subcategory	Miscellaneous	1	1	1	0	1	1	0	0	1	1	1	1	0	0	0	0	0	0	0	0	0	0	0	0	0	0
ORTHOMCL2286(9 genes,9 taxa):	Benzoate 1,2-dioxygenase alpha subunit (EC 1.14.12.10)	Miscellaneous - no subcategory	Miscellaneous	1	1	1	0	1	1	0	0	1	1	1	1	0	0	0	0	0	0	0	0	0	0	0	0	0	0
ORTHOMCL2309(9 genes,9 taxa):	DUF1022 domain-containing protein	Miscellaneous - no subcategory	Miscellaneous	0	0	0	1	1	1	1	0	1	1	1	1	0	0	0	0	0	0	0	0	0	1	0	0	0	0
ORTHOMCL2751(7 genes,7 taxa):	3-phenylpropionate dioxygenase, alpha subunit (EC 1.14.12.19)	Miscellaneous - no subcategory	Miscellaneous	1	1	0	0	1	0	0	0	1	1	1	1	0	0	0	0	0	0	0	0	0	0	0	0	0	0
ORTHOMCL2752(7 genes,7 taxa):	3-phenylpropionate dioxygenase, beta subunit (EC 1.14.12.19)	Miscellaneous - no subcategory	Miscellaneous	1	1	0	0	1	0	0	0	1	1	1	1	0	0	0	0	0	0	0	0	0	0	0	0	0	0
ORTHOMCL2753(7 genes,7 taxa):	3-phenylpropionate dioxygenase ferredoxin subunit	Miscellaneous - no subcategory	Miscellaneous	1	1	0	0	1	0	0	0	1	1	1	1	0	0	0	0	0	0	0	0	0	0	0	0	0	0
ORTHOMCL3457(5 genes,5 taxa):	Anthranilate dioxygenase small subunit	Miscellaneous - no subcategory	Miscellaneous	0	0	1	0	1	1	0	0	0	0	0	0	0	0	0	0	0	0	0	0	0	0	1	0	0	1
ORTHOMCL3458(5 genes,5 taxa):	Benzoate 1,2-dioxygenase alpha subunit (EC 1.14.12.10)	Miscellaneous - no subcategory	Miscellaneous	0	0	1	0	1	1	0	0	0	0	0	0	0	0	0	0	0	0	0	0	0	0	1	0	0	1
ORTHOMCL4516(3 genes,3 taxa):	Alpha-ribazole-5'-phosphate phosphatase (EC 3.1.3.73)	Miscellaneous - no subcategory	Miscellaneous	0	0	0	0	0	0	0	0	1	1	1	0	0	0	0	0	0	0	0	0	0	0	0	0	0	0
ORTHOMCL4838(3 genes,2 taxa):	Benzoate 1,2-dioxygenase alpha subunit (EC 1.14.12.10)	Miscellaneous - no subcategory	Miscellaneous	0	0	1	0	2	0	0	0	0	0	0	0	0	0	0	0	0	0	0	0	0	0	0	0	0	0
ORTHOMCL5617(2 genes,2 taxa):	L(+)-tartrate dehydratase beta subunit (EC 4.2.1.32)	Miscellaneous - no subcategory	Miscellaneous	0	0	0	0	0	0	0	0	1	1	0	0	0	0	0	0	0	0	0	0	0	0	0	0	0	0
ORTHOMCL5618(2 genes,2 taxa):	L(+)-tartrate dehydratase alpha subunit (EC 4.2.1.32)	Miscellaneous - no subcategory	Miscellaneous	0	0	0	0	0	0	0	0	1	1	0	0	0	0	0	0	0	0	0	0	0	0	0	0	0	0
ORTHOMCL5845(2 genes,2 taxa):	L-fuconate dehydratase (EC 4.2.1.68)	Miscellaneous - no subcategory	Miscellaneous	0	0	1	0	1	0	0	0	0	0	0	0	0	0	0	0	0	0	0	0	0	0	0	0	0	0
ORTHOMCL5906(2 genes,2 taxa):	Aromatic-ring-hydroxylating dioxygenase, beta subunit	Miscellaneous - no subcategory	Miscellaneous	0	0	1	0	1	0	0	0	0	0	0	0	0	0	0	0	0	0	0	0	0	0	0	0	0	0
ORTHOMCL6805(2 genes,2 taxa):	Muconate cycloisomerase (EC 5.5.1.1)	Miscellaneous - no subcategory	Miscellaneous	0	0	0	0	0	0	0	0	0	0	0	0	0	0	0	0	0	0	0	0	0	0	0	1	1	0
ORTHOMCL573(26 genes,26 taxa):	Rhodanese domain protein UPF0176, cyanobacterial/alphaproteobacterial subgroup	Plant-Prokaryote DOE project	Miscellaneous	1	1	1	1	1	1	1	1	1	1	1	1	1	1	1	1	1	1	1	1	1	1	1	1	1	1
ORTHOMCL1238(24 genes,24 taxa):	Rossmann fold nucleotide-binding protein Smf possibly involved in DNA uptake	Plant-Prokaryote DOE project	Miscellaneous	1	1	1	1	1	1	1	1	1	1	1	1	1	1	0	1	0	1	1	1	1	1	1	1	1	1
ORTHOMCL1398(21 genes,21 taxa):	Betaine aldehyde dehydrogenase (EC 1.2.1.8)	Plant-Prokaryote DOE project	Miscellaneous	1	1	1	1	0	1	1	1	0	0	0	0	1	1	1	1	1	1	1	1	1	1	1	1	1	1
ORTHOMCL1399(21 genes,21 taxa):	Choline dehydrogenase (EC 1.1.99.1)	Plant-Prokaryote DOE project	Miscellaneous	1	1	1	1	0	1	1	1	0	0	0	0	1	1	1	1	1	1	1	1	1	1	1	1	1	1
ORTHOMCL1461(20 genes,20 taxa):	High-affinity choline uptake protein BetT	Plant-Prokaryote DOE project	Miscellaneous	1	1	0	1	0	1	1	1	0	0	0	0	1	1	1	1	1	1	1	1	1	1	1	1	1	1
ORTHOMCL2490(8 genes,8 taxa):	High-affinity choline uptake protein BetT	Plant-Prokaryote DOE project	Miscellaneous	1	1	1	1	1	1	1	0	0	0	0	1	0	0	0	0	0	0	0	0	0	0	0	0	0	0
ORTHOMCL3372(5 genes,5 taxa):	Sarcosine oxidase gamma subunit (EC 1.5.3.1)	Plant-Prokaryote DOE project	Miscellaneous	1	0	0	0	0	1	0	0	1	1	1	0	0	0	0	0	0	0	0	0	0	0	0	0	0	0
ORTHOMCL3373(5 genes,5 taxa):	Sarcosine oxidase alpha subunit (EC 1.5.3.1)	Plant-Prokaryote DOE project	Miscellaneous	1	0	0	0	0	1	0	0	1	1	1	0	0	0	0	0	0	0	0	0	0	0	0	0	0	0
ORTHOMCL3374(5 genes,5 taxa):	Sarcosine oxidase delta subunit (EC 1.5.3.1)	Plant-Prokaryote DOE project	Miscellaneous	1	0	0	0	0	1	0	0	1	1	1	0	0	0	0	0	0	0	0	0	0	0	0	0	0	0
ORTHOMCL3375(5 genes,5 taxa):	Sarcosine oxidase beta subunit (EC 1.5.3.1)	Plant-Prokaryote DOE project	Miscellaneous	1	0	0	0	0	1	0	0	1	1	1	0	0	0	0	0	0	0	0	0	0	0	0	0	0	0
ORTHOMCL3823(4 genes,4 taxa):	Sarcosine oxidase alpha subunit (EC 1.5.3.1)	Plant-Prokaryote DOE project	Miscellaneous	1	0	0	0	0	0	0	0	1	1	1	0	0	0	0	0	0	0	0	0	0	0	0	0	0	0
ORTHOMCL3828(4 genes,4 taxa):	Sarcosine oxidase alpha subunit (EC 1.5.3.1)	Plant-Prokaryote DOE project	Miscellaneous	1	0	0	0	0	0	0	0	1	1	1	0	0	0	0	0	0	0	0	0	0	0	0	0	0	0
ORTHOMCL4938(3 genes,3 taxa):	High-affinity choline uptake protein BetT	Plant-Prokaryote DOE project	Miscellaneous	0	0	1	1	0	1	0	0	0	0	0	0	0	0	0	0	0	0	0	0	0	0	0	0	0	0
ORTHOMCL5376(3 genes,3 taxa):	Choline dehydrogenase (EC 1.1.99.1)	Plant-Prokaryote DOE project	Miscellaneous	0	0	0	0	0	0	0	0	0	0	0	0	0	0	0	0	0	1	1	0	1	0	0	0	0	0
ORTHOMCL5630(2 genes,2 taxa):	GbcA Glycine betaine demethylase subunit A	Plant-Prokaryote DOE project	Miscellaneous	0	0	0	0	0	0	0	0	1	1	0	0	0	0	0	0	0	0	0	0	0	0	0	0	0	0
ORTHOMCL5631(2 genes,2 taxa):	High-affinity choline uptake protein BetT	Plant-Prokaryote DOE project	Miscellaneous	0	0	0	0	0	0	0	0	1	1	0	0	0	0	0	0	0	0	0	0	0	0	0	0	0	0
ORTHOMCL7108(2 genes,2 taxa):	Glycine betaine transporter OpuD	Plant-Prokaryote DOE project	Miscellaneous	0	0	0	0	0	0	0	1	0	0	0	0	0	0	0	0	0	0	0	0	0	0	0	0	0	1
ORTHOMCL902(26 genes,26 taxa):	Ammonium transporter	Ammonium transporter	Nitrogen Metabolism	1	1	1	1	1	1	1	1	1	1	1	1	1	1	1	1	1	1	1	1	1	1	1	1	1	1
ORTHOMCL2298(9 genes,9 taxa):	Ammonium transporter	Ammonium transporter	Nitrogen Metabolism	1	1	1	0	0	1	1	0	1	1	1	1	0	0	0	0	0	0	0	0	0	0	0	0	0	0
ORTHOMCL2324(9 genes,5 taxa):	Ammonium transporter	Ammonium transporter	Nitrogen Metabolism	2	0	0	0	0	1	0	0	2	2	2	0	0	0	0	0	0	0	0	0	0	0	0	0	0	0
ORTHOMCL3866(4 genes,4 taxa):	Ammonium transporter	Ammonium transporter	Nitrogen Metabolism	0	0	0	0	0	0	1	0	1	1	1	0	0	0	0	0	0	0	0	0	0	0	0	0	0	0
ORTHOMCL6830(2 genes,2 taxa):	Assimilatory nitrate reductase large subunit (EC:1.7.99.4)	Assimilatory nitrate reductase	Nitrogen Metabolism	0	0	0	0	0	0	0	0	0	0	0	0	0	0	0	0	0	0	0	0	0	0	0	1	1	0
ORTHOMCL835(26 genes,26 taxa):	Glutamate synthase [NADPH] large chain (EC 1.4.1.13)	Glutamate synthase	Nitrogen Metabolism	1	1	1	1	1	1	1	1	1	1	1	1	1	1	1	1	1	1	1	1	1	1	1	1	1	1
ORTHOMCL3365(5 genes,5 taxa):	Glutamate synthase [NADPH] large chain (EC 1.4.1.13)	Glutamate synthase	Nitrogen Metabolism	1	0	0	0	0	1	0	0	1	1	1	0	0	0	0	0	0	0	0	0	0	0	0	0	0	0
ORTHOMCL7310(2 genes,2 taxa):	Glutamate synthase [NADPH] large chain (EC 1.4.1.13)	Glutamate synthase	Nitrogen Metabolism	0	0	0	0	0	0	0	0	0	0	0	0	0	0	0	0	0	1	1	0	0	0	0	0	0	0
ORTHOMCL3364(5 genes,5 taxa):	Glutamate synthase [NADPH] putative GlxC chain (EC 1.4.1.13)	Glutamate synthase	Nitrogen Metabolism	1	0	0	0	0	1	0	0	1	1	1	0	0	0	0	0	0	0	0	0	0	0	0	0	0	0
ORTHOMCL834(26 genes,26 taxa):	Glutamate synthase [NADPH] small chain (EC 1.4.1.13)	Glutamate synthase	Nitrogen Metabolism	1	1	1	1	1	1	1	1	1	1	1	1	1	1	1	1	1	1	1	1	1	1	1	1	1	1
ORTHOMCL3363(5 genes,5 taxa):	Glutamine amidotransferase protein GlxB (EC 2.4.2.-)	Glutamine amidotransferase protein	Nitrogen Metabolism	1	0	0	0	0	1	0	0	1	1	1	0	0	0	0	0	0	0	0	0	0	0	0	0	0	0
ORTHOMCL536(26 genes,26 taxa):	Glutamine synthetase type I (EC 6.3.1.2)	Glutamine synthetase	Nitrogen Metabolism	1	1	1	1	1	1	1	1	1	1	1	1	1	1	1	1	1	1	1	1	1	1	1	1	1	1
ORTHOMCL3362(5 genes,5 taxa):	Glutamine synthetase type I (EC 6.3.1.2)	Glutamine synthetase	Nitrogen Metabolism	1	0	0	0	0	1	0	0	1	1	1	0	0	0	0	0	0	0	0	0	0	0	0	0	0	0
ORTHOMCL3825(4 genes,4 taxa):	Nitrate/nitrite response regulator protein	Nitrate/nitrite response regulator protein	Nitrogen Metabolism	1	0	0	0	0	0	0	0	1	1	1	0	0	0	0	0	0	0	0	0	0	0	0	0	0	0
ORTHOMCL3824(4 genes,4 taxa):	Nitrate/nitrite sensor protein (EC 2.7.3.-)	Nitrate/nitrite sensor protein	Nitrogen Metabolism	1	0	0	0	0	0	0	0	1	1	1	0	0	0	0	0	0	0	0	0	0	0	0	0	0	0
ORTHOMCL4647(3 genes,3 taxa):	Nitrate/nitrite transporter	Nitrate/nitrite transporter	Nitrogen Metabolism	0	0	0	0	1	0	0	0	1	1	0	0	0	0	0	0	0	0	0	0	0	0	0	0	0	0
ORTHOMCL5619(2 genes,2 taxa):	Nitrate/nitrite transporter	Nitrate/nitrite transporter	Nitrogen Metabolism	0	0	0	0	0	0	0	0	1	1	0	0	0	0	0	0	0	0	0	0	0	0	0	0	0	0
ORTHOMCL1511(18 genes,18 taxa):	Nitrite reductase [NAD(P)H] large subunit (EC 1.7.1.4)	Nitrite reductase	Nitrogen Metabolism	1	1	1	0	0	1	1	1	1	1	1	1	1	1	1	1	0	0	0	0	0	0	1	1	1	1
ORTHOMCL1568(17 genes,17 taxa):	Nitrite reductase [NAD(P)H] large subunit (EC 1.7.1.4)	Nitrite reductase	Nitrogen Metabolism	1	1	1	0	0	1	1	1	1	1	1	1	1	0	1	1	0	0	0	0	0	0	1	1	1	1
ORTHOMCL1839(13 genes,13 taxa):	Allantoicase (EC 3.5.3.4)	Nitrogen Metabolism - no subcategory	Nitrogen Metabolism	1	0	1	1	0	1	1	1	1	1	1	0	0	0	0	0	0	0	0	0	0	0	1	1	1	1
ORTHOMCL4158(4 genes,4 taxa):	Amidase clustered with urea ABC transporter and nitrile hydratase functions	Nitrogen Metabolism - no subcategory	Nitrogen Metabolism	0	0	0	0	0	1	0	0	0	0	0	0	0	1	1	1	0	0	0	0	0	0	0	0	0	0
ORTHOMCL4972(3 genes,3 taxa):	Cyanate hydratase (EC 4.2.1.104)	Nitrogen Metabolism - no subcategory	Nitrogen Metabolism	1	1	0	1	0	0	0	0	0	0	0	0	0	0	0	0	0	0	0	0	0	0	0	0	0	0
ORTHOMCL2478(8 genes,8 taxa):	Ferredoxin-dependent glutamate synthase (EC 1.4.7.1)	Nitrogen Metabolism - no subcategory	Nitrogen Metabolism	1	1	1	1	1	1	1	0	0	0	0	1	0	0	0	0	0	0	0	0	0	0	0	0	0	0
ORTHOMCL1840(13 genes,13 taxa):	Ureidoglycolate hydrolase (EC 3.5.3.19)	Nitrogen Metabolism - no subcategory	Nitrogen Metabolism	1	0	1	1	0	1	1	1	1	1	1	0	0	0	0	0	0	0	0	0	0	0	1	1	1	1
ORTHOMCL3904(4 genes,4 taxa):	Nitrogen regulation protein NR(I)	Nitrogen regulation protein	Nitrogen Metabolism	0	0	0	0	0	1	0	0	1	1	1	0	0	0	0	0	0	0	0	0	0	0	0	0	0	0
ORTHOMCL4487(3 genes,3 taxa):	Nitrogen regulatory protein P-II	Nitrogen regulation protein	Nitrogen Metabolism	0	0	0	0	0	0	0	0	1	1	1	0	0	0	0	0	0	0	0	0	0	0	0	0	0	0
ORTHOMCL1569(17 genes,17 taxa):	Response regulator NasT	Response regulator	Nitrogen Metabolism	1	1	1	0	0	1	1	1	1	1	1	1	1	0	1	1	0	0	0	0	0	0	1	1	1	1
ORTHOMCL3867(4 genes,4 taxa):	Cyclic beta-1,2-glucan modification transmembrane protein	Nitrate/nitrite transporter	none	0	0	0	0	0	0	1	0	1	1	1	0	0	0	0	0	0	0	0	0	0	0	0	0	0	0
ORTHOMCL3(35 genes,25 taxa):	Pyrimidine permease RutG	none	none	1	1	2	1	1	2	2	1	2	2	2	2	2	1	2	2	1	1	1	1	1	0	1	1	1	1
ORTHOMCL5(35 genes,26 taxa):	Uncharacterized MFS-type transporter YhjE	none	none	1	1	1	2	2	1	1	1	1	1	1	1	2	2	2	2	2	1	1	1	1	1	1	2	2	1
ORTHOMCL9(34 genes,25 taxa):	Inner membrane protein YbaN	none	none	2	2	1	1	1	2	2	1	2	2	2	2	1	0	1	1	1	1	1	1	1	2	1	1	1	1
ORTHOMCL12(33 genes,26 taxa):	Na(+)-dependent branched-chain amino acid transporter	none	none	1	1	1	1	1	1	1	1	1	1	1	1	2	2	1	1	2	2	2	2	2	1	1	1	1	1
ORTHOMCL15(32 genes,26 taxa):	Lipoyl synthase (EC 2.8.1.8)	none	none	1	1	2	1	2	2	1	1	2	2	2	1	1	1	1	1	1	1	1	1	1	1	1	1	1	1
ORTHOMCL16(32 genes,26 taxa):	Acetyl-CoA hydrolase	none	none	1	2	1	1	2	1	1	1	2	2	2	2	1	1	1	1	1	1	1	1	1	1	1	1	1	1
ORTHOMCL17(32 genes,23 taxa):	Succinate-semialdehyde dehydrogenase [NAD(P)+] (EC 1.2.1.16)	none	none	0	0	4	2	3	2	0	1	1	1	2	2	1	1	1	1	1	1	1	1	1	1	1	1	1	1
ORTHOMCL18(31 genes,24 taxa):	probable membrane protein STY1534	none	none	2	2	2	2	2	2	1	1	1	1	1	2	1	1	1	1	1	1	1	0	0	1	1	1	1	1
ORTHOMCL19(31 genes,26 taxa):	Integral membrane protein	none	none	1	1	2	1	1	2	1	1	2	2	2	1	1	1	1	1	1	1	1	1	1	1	1	1	1	1
ORTHOMCL20(31 genes,26 taxa):	Alkyl hydroperoxide reductase protein F	none	none	2	2	1	1	1	2	2	1	1	1	1	2	1	1	1	1	1	1	1	1	1	1	1	1	1	1
ORTHOMCL22(31 genes,26 taxa):	Uncharacterized UPF0721 integral membrane protein	none	none	1	1	1	1	1	1	1	2	1	1	1	1	1	1	1	1	1	1	1	1	1	1	2	2	2	2
ORTHOMCL24(30 genes,24 taxa):	Ferrichrome-iron receptor	none	none	0	1	1	0	1	1	1	2	1	1	1	1	1	2	1	1	1	1	1	1	1	1	2	2	2	2
ORTHOMCL27(29 genes,25 taxa):	Ferrous iron transporter FeoB	none	none	1	1	2	1	1	1	2	1	1	1	1	2	1	0	1	1	1	1	1	1	1	2	1	1	1	1
ORTHOMCL28(29 genes,26 taxa):	Zinc-regulated outer membrane receptor	none	none	1	1	1	1	1	2	2	1	1	1	1	1	1	1	1	1	1	1	1	1	1	1	1	1	2	1
ORTHOMCL32(28 genes,26 taxa):	Cobalt/zinc/cadmium efflux RND transporter, transmembrane protein CzcA	none	none	2	1	1	1	1	1	2	1	1	1	1	1	1	1	1	1	1	1	1	1	1	1	1	1	1	1
ORTHOMCL34(28 genes,26 taxa):	transposase	none	none	1	1	1	1	3	1	1	1	1	1	1	1	1	1	1	1	1	1	1	1	1	1	1	1	1	1
ORTHOMCL35(28 genes,26 taxa):	Alkyl hydroperoxide reductase protein C (EC 1.11.1.15)	none	none	1	1	2	1	1	1	1	1	1	1	1	2	1	1	1	1	1	1	1	1	1	1	1	1	1	1
ORTHOMCL36(28 genes,26 taxa):	Protein QmcA (possibly involved in integral membrane quality control)	none	none	1	1	1	1	1	1	1	1	1	1	1	1	1	1	2	2	1	1	1	1	1	1	1	1	1	1
ORTHOMCL37(28 genes,25 taxa):	SbmA protein	none	none	1	1	0	1	1	1	1	1	1	1	1	1	2	1	1	1	1	1	1	1	1	2	2	1	1	1
ORTHOMCL38(28 genes,26 taxa):	D-amino acid dehydrogenase (EC 1.4.99.6)	none	none	1	1	2	1	1	1	2	1	1	1	1	1	1	1	1	1	1	1	1	1	1	1	1	1	1	1
ORTHOMCL40(27 genes,24 taxa):	Lead, cadmium, zinc and mercury transporting ATPase (EC 3.6.3.3) (EC 3.6.3.5); Copper-translocating P-type ATPase (EC 3.6.3.4)	none	none	3	2	1	1	1	0	0	1	1	1	1	1	1	1	1	1	1	1	1	1	1	1	1	1	1	1
ORTHOMCL41(27 genes,26 taxa):	Putative transmembrane protein	none	none	1	1	2	1	1	1	1	1	1	1	1	1	1	1	1	1	1	1	1	1	1	1	1	1	1	1
ORTHOMCL42(27 genes,15 taxa):	Acetyl-CoA acetyltransferase (EC 2.3.1.9) @ 3-oxoadipyl-CoA thiolase (EC 2.3.1.174)	none	none	3	2	3	1	3	2	1	0	3	2	1	2	0	0	0	0	0	1	1	1	1	0	0	0	0	0
ORTHOMCL43(27 genes,26 taxa):	hypothetical protein	none	none	2	1	1	1	1	1	1	1	1	1	1	1	1	1	1	1	1	1	1	1	1	1	1	1	1	1
ORTHOMCL45(27 genes,26 taxa):	Na+/H+-dicarboxylate symporter	none	none	1	1	2	1	1	1	1	1	1	1	1	1	1	1	1	1	1	1	1	1	1	1	1	1	1	1
ORTHOMCL47(27 genes,26 taxa):	Uncharacterized efflux ABC transporter, ATP-binding protein YadG	none	none	1	1	1	1	2	1	1	1	1	1	1	1	1	1	1	1	1	1	1	1	1	1	1	1	1	1
ORTHOMCL48(27 genes,26 taxa):	Uncharacterized efflux ABC transporter, permease protein YadH	none	none	1	1	1	1	2	1	1	1	1	1	1	1	1	1	1	1	1	1	1	1	1	1	1	1	1	1
ORTHOMCL49(27 genes,11 taxa):	Mobile element protein	none	none	7	4	0	0	2	0	4	0	3	1	0	1	0	1	0	0	0	1	2	1	0	0	0	0	0	0
ORTHOMCL50(27 genes,26 taxa):	Lipid A phosphoethanolamine transferase, putative	none	none	1	1	1	1	1	1	2	1	1	1	1	1	1	1	1	1	1	1	1	1	1	1	1	1	1	1
ORTHOMCL55(27 genes,26 taxa):	NAD(P) transhydrogenase N-domain of subunit alpha (EC 1.6.1.2)	none	none	1	1	1	1	1	1	1	1	1	1	1	1	1	1	1	1	1	1	1	2	1	1	1	1	1	1
ORTHOMCL56(27 genes,26 taxa):	Protein translocase subunit SecF	none	none	1	1	1	1	1	1	1	1	1	1	1	1	1	1	1	1	1	1	1	1	1	1	1	1	2	1
ORTHOMCL57(27 genes,26 taxa):	Protein translocase subunit SecD	none	none	1	1	1	1	1	1	1	1	1	1	1	1	1	1	1	1	1	1	1	1	1	1	1	1	2	1
ORTHOMCL58(27 genes,26 taxa):	Queuine tRNA-ribosyltransferase (EC 2.4.2.29)	none	none	1	1	1	1	1	1	1	1	1	1	1	1	1	1	1	1	1	1	1	1	1	1	1	1	2	1
ORTHOMCL59(27 genes,26 taxa):	S-adenosylmethionine:tRNA ribosyltransferase-isomerase (EC 2.4.99.17)	none	none	1	1	1	1	1	1	1	1	1	1	1	1	1	1	1	1	1	1	1	1	1	1	1	1	2	1
ORTHOMCL60(27 genes,26 taxa):	Glutamine synthetase adenylyl-L-tyrosine phosphorylase (EC 2.7.7.89) / Glutamate-ammonia-ligase adenylyltransferase (EC 2.7.7.42)	none	none	1	1	1	1	1	1	1	1	1	1	1	1	1	1	1	1	1	1	1	1	1	1	1	1	2	1
ORTHOMCL62(27 genes,26 taxa):	hypothetical protein	none	none	1	1	1	1	1	1	1	1	1	1	1	1	1	1	1	1	1	1	1	1	1	1	1	1	2	1
ORTHOMCL63(27 genes,26 taxa):	Aspartyl-tRNA synthetase (EC 6.1.1.12) @ Aspartyl-tRNA(Asn) synthetase (EC 6.1.1.23)	none	none	1	1	1	1	1	1	1	1	1	1	1	1	1	1	1	1	1	1	1	1	1	1	1	1	2	1
ORTHOMCL64(27 genes,26 taxa):	hypothetical protein; putative phospholipase D endonuclease domain	none	none	1	1	1	1	1	1	1	1	1	1	1	1	1	1	1	1	1	1	1	1	1	1	1	1	2	1
ORTHOMCL65(27 genes,26 taxa):	hypothetical protein	none	none	1	1	1	1	1	1	1	1	1	1	1	1	1	1	1	1	1	1	1	1	1	1	1	1	2	1
ORTHOMCL66(27 genes,26 taxa):	Sensory histidine kinase BaeS	none	none	1	1	1	1	1	1	1	1	1	1	1	1	1	1	1	1	1	1	1	1	1	1	1	1	2	1
ORTHOMCL67(27 genes,26 taxa):	Response regulator BaeR	none	none	1	1	1	1	1	1	1	1	1	1	1	1	1	1	1	1	1	1	1	1	1	1	1	1	2	1
ORTHOMCL68(27 genes,26 taxa):	UPF0061 protein YdiU	none	none	1	1	1	1	1	1	1	1	1	1	1	1	1	1	1	1	1	1	1	1	1	1	1	1	2	1
ORTHOMCL73(27 genes,26 taxa):	Dihydrofolate synthase (EC 6.3.2.12) @ Folylpolyglutamate synthase (EC 6.3.2.17)	none	none	1	1	1	1	1	1	1	1	1	1	1	1	1	1	1	1	1	1	1	1	1	1	1	1	2	1
ORTHOMCL74(27 genes,26 taxa):	hypothetical protein	none	none	1	1	1	1	1	1	1	1	1	1	1	1	1	1	1	1	1	1	1	1	1	1	1	1	2	1
ORTHOMCL75(27 genes,26 taxa):	Protein translocase subunit SecA	none	none	1	1	1	1	1	1	1	1	1	1	1	1	1	1	1	1	1	1	1	1	1	1	1	1	2	1
ORTHOMCL76(27 genes,26 taxa):	Glutamate N-acetyltransferase (EC 2.3.1.35) @ N-acetylglutamate synthase (EC 2.3.1.1)	none	none	1	1	1	1	1	1	1	1	1	1	1	1	1	1	1	1	1	1	1	1	1	1	1	1	2	1
ORTHOMCL78(27 genes,26 taxa):	Uncharacterized ABC1 family protein A1S_0392	none	none	1	1	1	1	1	1	1	1	1	1	1	1	1	1	1	1	1	1	1	1	1	1	1	1	2	1
ORTHOMCL79(27 genes,26 taxa):	Type III effector HopPmaJ	none	none	1	1	1	1	1	1	1	1	1	1	1	1	1	1	1	1	1	1	1	1	1	1	1	1	2	1
ORTHOMCL80(27 genes,26 taxa):	Phosphomethylpyrimidine synthase ThiC (EC 4.1.99.17)	none	none	1	1	1	1	1	1	1	1	1	1	1	1	1	1	1	1	1	1	1	1	1	1	1	1	2	1
ORTHOMCL85(27 genes,26 taxa):	Apolipoprotein N-acyltransferase / Copper homeostasis protein CutE	none	none	1	1	1	1	1	1	1	1	1	1	1	1	1	1	1	1	1	1	1	1	1	1	1	1	2	1
ORTHOMCL87(27 genes,26 taxa):	tRNA 5-methylaminomethyl-2-thiouridine synthesis sulfur carrier protein TusA	none	none	1	1	1	1	1	1	1	1	1	1	1	1	1	1	1	1	1	1	1	1	1	1	1	1	2	1
ORTHOMCL90(27 genes,26 taxa):	Hypothetical metal-binding enzyme, YcbL homolog	none	none	1	1	1	1	1	1	1	1	1	1	1	1	1	1	1	1	1	1	1	1	1	1	1	1	2	1
ORTHOMCL91(27 genes,26 taxa):	DNA gyrase inhibitor YacG	none	none	1	1	1	1	1	1	1	1	1	1	1	1	1	1	1	1	1	1	1	1	1	1	1	1	2	1
ORTHOMCL92(27 genes,26 taxa):	Uncharacterized methyltransferase Pcryo_1403	none	none	1	1	1	1	1	1	1	1	1	1	1	1	1	1	1	1	1	1	1	1	1	1	1	1	2	1
ORTHOMCL95(27 genes,26 taxa):	Protein-export protein SecB (maintains pre-export unfolded state)	none	none	1	1	1	1	1	1	1	1	1	1	1	1	1	1	1	1	1	1	1	1	1	1	1	1	2	1
ORTHOMCL97(27 genes,26 taxa):	Rhodanese-related sulfurtransferase YibN	none	none	1	1	1	1	1	1	1	1	1	1	1	1	1	1	1	1	1	1	1	1	1	1	1	1	2	1
ORTHOMCL98(27 genes,26 taxa):	Ribosome small subunit biogenesis RbfA-release protein RsgA	none	none	1	1	1	1	1	1	1	1	1	1	1	1	1	1	1	1	1	1	1	1	1	1	1	1	2	1
ORTHOMCL101(27 genes,26 taxa):	LPS-assembly lipoprotein LptE	none	none	1	1	1	1	1	1	1	1	1	1	1	1	1	1	1	1	1	1	1	1	1	1	1	1	2	1
ORTHOMCL105(27 genes,26 taxa):	Ketol-acid reductoisomerase (NADP(+)) (EC 1.1.1.86)	none	none	1	1	1	1	1	1	1	1	1	1	1	1	1	1	1	1	1	1	1	1	1	1	1	1	2	1
ORTHOMCL106(27 genes,26 taxa):	putative membrane-associated phospholipid phosphatase, PAP2 superfamily	none	none	1	1	1	1	1	1	1	1	1	1	1	1	1	1	1	1	1	1	1	1	1	1	1	1	2	1
ORTHOMCL107(27 genes,26 taxa):	Protein IscX, believed to be involved in assembly of Fe-S clusters	none	none	1	1	1	1	1	1	1	1	1	1	1	1	1	1	1	1	1	1	1	1	1	1	1	1	2	1
ORTHOMCL109(27 genes,26 taxa):	Cytoskeleton protein RodZ	none	none	1	1	1	1	1	1	1	1	1	1	1	1	1	1	1	1	1	1	1	1	1	1	1	1	2	1
ORTHOMCL110(27 genes,26 taxa):	(E)-4-hydroxy-3-methylbut-2-enyl-diphosphate synthase (flavodoxin) (EC 1.17.7.3)	none	none	1	1	1	1	1	1	1	1	1	1	1	1	1	1	1	1	1	1	1	1	1	1	1	1	2	1
ORTHOMCL112(27 genes,26 taxa):	UPF0070 protein YfgM	none	none	1	1	1	1	1	1	1	1	1	1	1	1	1	1	1	1	1	1	1	1	1	1	1	1	2	1
ORTHOMCL114(27 genes,26 taxa):	OprF	none	none	1	1	1	1	1	1	1	1	2	1	1	1	1	1	1	1	1	1	1	1	1	1	1	1	1	1
ORTHOMCL116(27 genes,26 taxa):	FMNH2-dependent alkanesulfonate monooxygenase (EC 1.14.14.5)	none	none	1	2	1	1	1	1	1	1	1	1	1	1	1	1	1	1	1	1	1	1	1	1	1	1	1	1
ORTHOMCL119(27 genes,26 taxa):	Heat shock protein 60 kDa family chaperone GroEL	none	none	1	1	1	1	1	1	1	1	1	1	1	1	1	1	1	1	1	1	2	1	1	1	1	1	1	1
ORTHOMCL121(27 genes,15 taxa):	hypothetical protein; putative fragment of transposase	none	none	1	4	0	0	0	2	2	3	0	0	0	0	1	2	2	1	0	1	1	2	2	0	1	0	0	2
ORTHOMCL123(26 genes,26 taxa):	2-polyprenyl-6-methoxyphenol hydroxylase	none	none	1	1	1	1	1	1	1	1	1	1	1	1	1	1	1	1	1	1	1	1	1	1	1	1	1	1
ORTHOMCL124(26 genes,26 taxa):	2-polyprenylphenol hydroxylase	none	none	1	1	1	1	1	1	1	1	1	1	1	1	1	1	1	1	1	1	1	1	1	1	1	1	1	1
ORTHOMCL125(26 genes,26 taxa):	FIG00350187: hypothetical protein	none	none	1	1	1	1	1	1	1	1	1	1	1	1	1	1	1	1	1	1	1	1	1	1	1	1	1	1
ORTHOMCL126(26 genes,26 taxa):	16S rRNA (cytidine(1402)-2'-O)-methyltransferase (EC 2.1.1.198)	none	none	1	1	1	1	1	1	1	1	1	1	1	1	1	1	1	1	1	1	1	1	1	1	1	1	1	1
ORTHOMCL127(26 genes,26 taxa):	UPF0102 protein YraN	none	none	1	1	1	1	1	1	1	1	1	1	1	1	1	1	1	1	1	1	1	1	1	1	1	1	1	1
ORTHOMCL128(26 genes,26 taxa):	Uncharacterized protein YraP	none	none	1	1	1	1	1	1	1	1	1	1	1	1	1	1	1	1	1	1	1	1	1	1	1	1	1	1
ORTHOMCL129(26 genes,26 taxa):	Esterase/lipase/thioesterase family protein	none	none	1	1	1	1	1	1	1	1	1	1	1	1	1	1	1	1	1	1	1	1	1	1	1	1	1	1
ORTHOMCL130(26 genes,26 taxa):	NADH pyrophosphatase (EC 3.6.1.22), decaps 5'-NAD modified RNA	none	none	1	1	1	1	1	1	1	1	1	1	1	1	1	1	1	1	1	1	1	1	1	1	1	1	1	1
ORTHOMCL131(26 genes,26 taxa):	Ribonuclease HI (EC 3.1.26.4) / DNA polymerase III epsilon subunit (EC 2.7.7.7)	none	none	1	1	1	1	1	1	1	1	1	1	1	1	1	1	1	1	1	1	1	1	1	1	1	1	1	1
ORTHOMCL132(26 genes,26 taxa):	Ribonuclease T	none	none	1	1	1	1	1	1	1	1	1	1	1	1	1	1	1	1	1	1	1	1	1	1	1	1	1	1
ORTHOMCL136(26 genes,26 taxa):	hypothetical protein	none	none	1	1	1	1	1	1	1	1	1	1	1	1	1	1	1	1	1	1	1	1	1	1	1	1	1	1
ORTHOMCL139(26 genes,26 taxa):	Translation elongation factor P Lys34--(R)-beta-lysine ligase	none	none	1	1	1	1	1	1	1	1	1	1	1	1	1	1	1	1	1	1	1	1	1	1	1	1	1	1
ORTHOMCL140(26 genes,26 taxa):	CCA tRNA nucleotidyltransferase (EC 2.7.7.72)	none	none	1	1	1	1	1	1	1	1	1	1	1	1	1	1	1	1	1	1	1	1	1	1	1	1	1	1
ORTHOMCL142(26 genes,26 taxa):	16S rRNA (uracil(1498)-N(3))-methyltransferase (EC 2.1.1.193)	none	none	1	1	1	1	1	1	1	1	1	1	1	1	1	1	1	1	1	1	1	1	1	1	1	1	1	1
ORTHOMCL143(26 genes,26 taxa):	putative membrane protein	none	none	1	1	1	1	1	1	1	1	1	1	1	1	1	1	1	1	1	1	1	1	1	1	1	1	1	1
ORTHOMCL146(26 genes,26 taxa):	Site-specific tyrosine recombinase XerC	none	none	1	1	1	1	1	1	1	1	1	1	1	1	1	1	1	1	1	1	1	1	1	1	1	1	1	1
ORTHOMCL147(26 genes,26 taxa):	hypothetical protein	none	none	1	1	1	1	1	1	1	1	1	1	1	1	1	1	1	1	1	1	1	1	1	1	1	1	1	1
ORTHOMCL151(26 genes,26 taxa):	Iron-sulfur cluster insertion protein ErpA	none	none	1	1	1	1	1	1	1	1	1	1	1	1	1	1	1	1	1	1	1	1	1	1	1	1	1	1
ORTHOMCL152(26 genes,26 taxa):	Superfamily II DNA and RNA helicases	none	none	1	1	1	1	1	1	1	1	1	1	1	1	1	1	1	1	1	1	1	1	1	1	1	1	1	1
ORTHOMCL154(26 genes,26 taxa):	hypothetical protein	none	none	1	1	1	1	1	1	1	1	1	1	1	1	1	1	1	1	1	1	1	1	1	1	1	1	1	1
ORTHOMCL155(26 genes,26 taxa):	D-aminoacyl-tRNA deacylase (EC 3.1.1.96)	none	none	1	1	1	1	1	1	1	1	1	1	1	1	1	1	1	1	1	1	1	1	1	1	1	1	1	1
ORTHOMCL156(26 genes,26 taxa):	Protein YaiI	none	none	1	1	1	1	1	1	1	1	1	1	1	1	1	1	1	1	1	1	1	1	1	1	1	1	1	1
ORTHOMCL157(26 genes,26 taxa):	Lipoprotein releasing system transmembrane protein LolC/LolE	none	none	1	1	1	1	1	1	1	1	1	1	1	1	1	1	1	1	1	1	1	1	1	1	1	1	1	1
ORTHOMCL158(26 genes,26 taxa):	Putative peptidase	none	none	1	1	1	1	1	1	1	1	1	1	1	1	1	1	1	1	1	1	1	1	1	1	1	1	1	1
ORTHOMCL161(26 genes,26 taxa):	Putative permease often clustered with de novo purine synthesis	none	none	1	1	1	1	1	1	1	1	1	1	1	1	1	1	1	1	1	1	1	1	1	1	1	1	1	1
ORTHOMCL162(26 genes,26 taxa):	DnaA inactivator Hda (shorter homolog of DnaA)	none	none	1	1	1	1	1	1	1	1	1	1	1	1	1	1	1	1	1	1	1	1	1	1	1	1	1	1
ORTHOMCL163(26 genes,26 taxa):	hypothetical protein	none	none	1	1	1	1	1	1	1	1	1	1	1	1	1	1	1	1	1	1	1	1	1	1	1	1	1	1
ORTHOMCL164(26 genes,26 taxa):	Putative RNA polymerase sigma factor	none	none	1	1	1	1	1	1	1	1	1	1	1	1	1	1	1	1	1	1	1	1	1	1	1	1	1	1
ORTHOMCL165(26 genes,26 taxa):	RNA (nucleoside 2'-O)-methyltransferase	none	none	1	1	1	1	1	1	1	1	1	1	1	1	1	1	1	1	1	1	1	1	1	1	1	1	1	1
ORTHOMCL167(26 genes,26 taxa):	FIG00350134: hypothetical protein	none	none	1	1	1	1	1	1	1	1	1	1	1	1	1	1	1	1	1	1	1	1	1	1	1	1	1	1
ORTHOMCL168(26 genes,26 taxa):	Tol-Pal system peptidoglycan-associated lipoprotein PAL	none	none	1	1	1	1	1	1	1	1	1	1	1	1	1	1	1	1	1	1	1	1	1	1	1	1	1	1
ORTHOMCL169(26 genes,26 taxa):	Tol-Pal system beta propeller repeat protein TolB	none	none	1	1	1	1	1	1	1	1	1	1	1	1	1	1	1	1	1	1	1	1	1	1	1	1	1	1
ORTHOMCL172(26 genes,26 taxa):	Tol-Pal system protein TolQ	none	none	1	1	1	1	1	1	1	1	1	1	1	1	1	1	1	1	1	1	1	1	1	1	1	1	1	1
ORTHOMCL173(26 genes,26 taxa):	Nicotinate phosphoribosyltransferase (EC 6.3.4.21)	none	none	1	1	1	1	1	1	1	1	1	1	1	1	1	1	1	1	1	1	1	1	1	1	1	1	1	1
ORTHOMCL174(26 genes,26 taxa):	Tol-Pal system-associated acyl-CoA thioesterase	none	none	1	1	1	1	1	1	1	1	1	1	1	1	1	1	1	1	1	1	1	1	1	1	1	1	1	1
ORTHOMCL175(26 genes,26 taxa):	Holliday junction ATP-dependent DNA helicase RuvA (EC 3.6.4.12)	none	none	1	1	1	1	1	1	1	1	1	1	1	1	1	1	1	1	1	1	1	1	1	1	1	1	1	1
ORTHOMCL177(26 genes,26 taxa):	Phosphoribosylformylglycinamidine synthase, synthetase subunit (EC 6.3.5.3) / Phosphoribosylformylglycinamidine synthase, glutamine amidotransferase subunit (EC 6.3.5.3)	none	none	1	1	1	1	1	1	1	1	1	1	1	1	1	1	1	1	1	1	1	1	1	1	1	1	1	1
ORTHOMCL178(26 genes,26 taxa):	Thiosulfate sulfurtransferase, rhodanese (EC 2.8.1.1)	none	none	1	1	1	1	1	1	1	1	1	1	1	1	1	1	1	1	1	1	1	1	1	1	1	1	1	1
ORTHOMCL182(26 genes,26 taxa):	hypothetical protein	none	none	1	1	1	1	1	1	1	1	1	1	1	1	1	1	1	1	1	1	1	1	1	1	1	1	1	1
ORTHOMCL183(26 genes,26 taxa):	7-carboxy-7-deazaguanine synthase (EC 4.3.99.3)	none	none	1	1	1	1	1	1	1	1	1	1	1	1	1	1	1	1	1	1	1	1	1	1	1	1	1	1
ORTHOMCL189(26 genes,26 taxa):	Murein endolytic transglycosylase MltG	none	none	1	1	1	1	1	1	1	1	1	1	1	1	1	1	1	1	1	1	1	1	1	1	1	1	1	1
ORTHOMCL198(26 genes,26 taxa):	tRNA-(ms[2]io[6]A)-hydroxylase	none	none	1	1	1	1	1	1	1	1	1	1	1	1	1	1	1	1	1	1	1	1	1	1	1	1	1	1
ORTHOMCL199(26 genes,26 taxa):	GTP cyclohydrolase 1 type 2 homolog YbgI	none	none	1	1	1	1	1	1	1	1	1	1	1	1	1	1	1	1	1	1	1	1	1	1	1	1	1	1
ORTHOMCL202(26 genes,26 taxa):	hypothetical protein	none	none	1	1	1	1	1	1	1	1	1	1	1	1	1	1	1	1	1	1	1	1	1	1	1	1	1	1
ORTHOMCL203(26 genes,26 taxa):	hypothetical protein	none	none	1	1	1	1	1	1	1	1	1	1	1	1	1	1	1	1	1	1	1	1	1	1	1	1	1	1
ORTHOMCL204(26 genes,26 taxa):	hypothetical protein	none	none	1	1	1	1	1	1	1	1	1	1	1	1	1	1	1	1	1	1	1	1	1	1	1	1	1	1
ORTHOMCL206(26 genes,26 taxa):	Uncharacterized inner membrane protein RarD	none	none	1	1	1	1	1	1	1	1	1	1	1	1	1	1	1	1	1	1	1	1	1	1	1	1	1	1
ORTHOMCL208(26 genes,26 taxa):	Glutamate 5-kinase (EC 2.7.2.11) / RNA-binding C-terminal domain PUA	none	none	1	1	1	1	1	1	1	1	1	1	1	1	1	1	1	1	1	1	1	1	1	1	1	1	1	1
ORTHOMCL209(26 genes,26 taxa):	hypothetical protein; putative signal peptide	none	none	1	1	1	1	1	1	1	1	1	1	1	1	1	1	1	1	1	1	1	1	1	1	1	1	1	1
ORTHOMCL213(26 genes,26 taxa):	Phosphate ABC transporter, substrate-binding protein PstS (TC 3.A.1.7.1)	none	none	1	1	1	1	1	1	1	1	1	1	1	1	1	1	1	1	1	1	1	1	1	1	1	1	1	1
ORTHOMCL214(26 genes,26 taxa):	Phosphate ABC transporter, permease protein PstC (TC 3.A.1.7.1)	none	none	1	1	1	1	1	1	1	1	1	1	1	1	1	1	1	1	1	1	1	1	1	1	1	1	1	1
ORTHOMCL215(26 genes,26 taxa):	Phosphate ABC transporter, permease protein PstA (TC 3.A.1.7.1)	none	none	1	1	1	1	1	1	1	1	1	1	1	1	1	1	1	1	1	1	1	1	1	1	1	1	1	1
ORTHOMCL216(26 genes,26 taxa):	Phosphate ABC transporter, ATP-binding protein PstB (TC 3.A.1.7.1)	none	none	1	1	1	1	1	1	1	1	1	1	1	1	1	1	1	1	1	1	1	1	1	1	1	1	1	1
ORTHOMCL217(26 genes,26 taxa):	Possible protease sohB (EC 3.4.21.-)	none	none	1	1	1	1	1	1	1	1	1	1	1	1	1	1	1	1	1	1	1	1	1	1	1	1	1	1
ORTHOMCL219(26 genes,26 taxa):	Adenylosuccinate lyase (EC 4.3.2.2) @ SAICAR lyase (EC 4.3.2.2)	none	none	1	1	1	1	1	1	1	1	1	1	1	1	1	1	1	1	1	1	1	1	1	1	1	1	1	1
ORTHOMCL220(26 genes,26 taxa):	High frequency lysogenization protein HflD	none	none	1	1	1	1	1	1	1	1	1	1	1	1	1	1	1	1	1	1	1	1	1	1	1	1	1	1
ORTHOMCL221(26 genes,26 taxa):	hypothetical protein	none	none	1	1	1	1	1	1	1	1	1	1	1	1	1	1	1	1	1	1	1	1	1	1	1	1	1	1
ORTHOMCL222(26 genes,26 taxa):	Murein hydrolase activator NlpD	none	none	1	1	1	1	1	1	1	1	1	1	1	1	1	1	1	1	1	1	1	1	1	1	1	1	1	1
ORTHOMCL225(26 genes,26 taxa):	Sodium/bile acid symporter family	none	none	1	1	1	1	1	1	1	1	1	1	1	1	1	1	1	1	1	1	1	1	1	1	1	1	1	1
ORTHOMCL226(26 genes,26 taxa):	Lysine 2,3-aminomutase (EC 5.4.3.2)	none	none	1	1	1	1	1	1	1	1	1	1	1	1	1	1	1	1	1	1	1	1	1	1	1	1	1	1
ORTHOMCL228(26 genes,26 taxa):	hypothetical protein	none	none	1	1	1	1	1	1	1	1	1	1	1	1	1	1	1	1	1	1	1	1	1	1	1	1	1	1
ORTHOMCL230(26 genes,26 taxa):	NADH-FMN oxidoreductase	none	none	1	1	1	1	1	1	1	1	1	1	1	1	1	1	1	1	1	1	1	1	1	1	1	1	1	1
ORTHOMCL231(26 genes,26 taxa):	UPF0756 membrane protein YeaL	none	none	1	1	1	1	1	1	1	1	1	1	1	1	1	1	1	1	1	1	1	1	1	1	1	1	1	1
ORTHOMCL232(26 genes,26 taxa):	tRNA threonylcarbamoyladenosine biosynthesis protein TsaE	none	none	1	1	1	1	1	1	1	1	1	1	1	1	1	1	1	1	1	1	1	1	1	1	1	1	1	1
ORTHOMCL234(26 genes,26 taxa):	LPS-assembly protein LptD @ Organic solvent tolerance protein precursor	none	none	1	1	1	1	1	1	1	1	1	1	1	1	1	1	1	1	1	1	1	1	1	1	1	1	1	1
ORTHOMCL235(26 genes,26 taxa):	DNA topoisomerase IV subunit B (EC 5.99.1.3)	none	none	1	1	1	1	1	1	1	1	1	1	1	1	1	1	1	1	1	1	1	1	1	1	1	1	1	1
ORTHOMCL236(26 genes,26 taxa):	Phosphotransferase involved in threonylcarbamoyladenosine t(6)A37 formation in tRNA	none	none	1	1	1	1	1	1	1	1	1	1	1	1	1	1	1	1	1	1	1	1	1	1	1	1	1	1
ORTHOMCL237(26 genes,26 taxa):	Nucleotidyl transferase possibly involved in threonylcarbamoyladenosine formation	none	none	1	1	1	1	1	1	1	1	1	1	1	1	1	1	1	1	1	1	1	1	1	1	1	1	1	1
ORTHOMCL238(26 genes,26 taxa):	16S rRNA (guanine(527)-N(7))-methyltransferase (EC 2.1.1.170)	none	none	1	1	1	1	1	1	1	1	1	1	1	1	1	1	1	1	1	1	1	1	1	1	1	1	1	1
ORTHOMCL241(26 genes,26 taxa):	Lipid A export permease/ATP-binding protein MsbA	none	none	1	1	1	1	1	1	1	1	1	1	1	1	1	1	1	1	1	1	1	1	1	1	1	1	1	1
ORTHOMCL242(26 genes,26 taxa):	Tetraacyldisaccharide 4'-kinase (EC 2.7.1.130)	none	none	1	1	1	1	1	1	1	1	1	1	1	1	1	1	1	1	1	1	1	1	1	1	1	1	1	1
ORTHOMCL243(26 genes,26 taxa):	3-deoxy-manno-octulosonate cytidylyltransferase (EC 2.7.7.38)	none	none	1	1	1	1	1	1	1	1	1	1	1	1	1	1	1	1	1	1	1	1	1	1	1	1	1	1
ORTHOMCL245(26 genes,26 taxa):	Uncharacterized metal-dependent hydrolase YcfH	none	none	1	1	1	1	1	1	1	1	1	1	1	1	1	1	1	1	1	1	1	1	1	1	1	1	1	1
ORTHOMCL246(26 genes,26 taxa):	Transcriptional regulator, AcrR family	none	none	1	1	1	1	1	1	1	1	1	1	1	1	1	1	1	1	1	1	1	1	1	1	1	1	1	1
ORTHOMCL247(26 genes,26 taxa):	6-carboxy-5,6,7,8-tetrahydropterin synthase (EC 4.1.2.50)	none	none	1	1	1	1	1	1	1	1	1	1	1	1	1	1	1	1	1	1	1	1	1	1	1	1	1	1
ORTHOMCL248(26 genes,26 taxa):	Uracil-DNA glycosylase, family 1 (EC 3.2.2.27)	none	none	1	1	1	1	1	1	1	1	1	1	1	1	1	1	1	1	1	1	1	1	1	1	1	1	1	1
ORTHOMCL252(26 genes,26 taxa):	hypothetical protein	none	none	1	1	1	1	1	1	1	1	1	1	1	1	1	1	1	1	1	1	1	1	1	1	1	1	1	1
ORTHOMCL254(26 genes,26 taxa):	Cell division protein ZapE	none	none	1	1	1	1	1	1	1	1	1	1	1	1	1	1	1	1	1	1	1	1	1	1	1	1	1	1
ORTHOMCL256(26 genes,26 taxa):	hypothetical protein	none	none	1	1	1	1	1	1	1	1	1	1	1	1	1	1	1	1	1	1	1	1	1	1	1	1	1	1
ORTHOMCL258(26 genes,26 taxa):	Ribosome-associated inhibitor A	none	none	1	1	1	1	1	1	1	1	1	1	1	1	1	1	1	1	1	1	1	1	1	1	1	1	1	1
ORTHOMCL259(26 genes,26 taxa):	Threonine efflux protein	none	none	1	1	1	1	1	1	1	1	1	1	1	1	1	1	1	1	1	1	1	1	1	1	1	1	1	1
ORTHOMCL261(26 genes,26 taxa):	Transcriptional regulator, LysR family	none	none	1	1	1	1	1	1	1	1	1	1	1	1	1	1	1	1	1	1	1	1	1	1	1	1	1	1
ORTHOMCL262(26 genes,26 taxa):	hypothetical protein	none	none	1	1	1	1	1	1	1	1	1	1	1	1	1	1	1	1	1	1	1	1	1	1	1	1	1	1
ORTHOMCL263(26 genes,26 taxa):	FIG00350877: hypothetical protein	none	none	1	1	1	1	1	1	1	1	1	1	1	1	1	1	1	1	1	1	1	1	1	1	1	1	1	1
ORTHOMCL264(26 genes,26 taxa):	Low molecular weight protein tyrosine phosphatase (EC 3.1.3.48)	none	none	1	1	1	1	1	1	1	1	1	1	1	1	1	1	1	1	1	1	1	1	1	1	1	1	1	1
ORTHOMCL265(26 genes,26 taxa):	UDP-N-acetylenolpyruvoylglucosamine reductase (EC 1.3.1.98)	none	none	1	1	1	1	1	1	1	1	1	1	1	1	1	1	1	1	1	1	1	1	1	1	1	1	1	1
ORTHOMCL266(26 genes,26 taxa):	FIG00350252: hypothetical protein	none	none	1	1	1	1	1	1	1	1	1	1	1	1	1	1	1	1	1	1	1	1	1	1	1	1	1	1
ORTHOMCL267(26 genes,26 taxa):	hypothetical protein	none	none	1	1	1	1	1	1	1	1	1	1	1	1	1	1	1	1	1	1	1	1	1	1	1	1	1	1
ORTHOMCL271(26 genes,26 taxa):	SSU ribosomal protein S18p @ SSU ribosomal protein S18p, zinc-independent	none	none	1	1	1	1	1	1	1	1	1	1	1	1	1	1	1	1	1	1	1	1	1	1	1	1	1	1
ORTHOMCL273(26 genes,26 taxa):	Heme O synthase, protoheme IX farnesyltransferase, COX10-CtaB	none	none	1	1	1	1	1	1	1	1	1	1	1	1	1	1	1	1	1	1	1	1	1	1	1	1	1	1
ORTHOMCL280(26 genes,26 taxa):	Peptide chain release factor N(5)-glutamine methyltransferase (EC 2.1.1.297)	none	none	1	1	1	1	1	1	1	1	1	1	1	1	1	1	1	1	1	1	1	1	1	1	1	1	1	1
ORTHOMCL281(26 genes,26 taxa):	Uncharacterized ABC1 family protein A1S_2145	none	none	1	1	1	1	1	1	1	1	1	1	1	1	1	1	1	1	1	1	1	1	1	1	1	1	1	1
ORTHOMCL284(26 genes,26 taxa):	2-polyprenyl-3-methyl-6-methoxy-1,4-benzoquinol hydroxylase, coq7 type	none	none	1	1	1	1	1	1	1	1	1	1	1	1	1	1	1	1	1	1	1	1	1	1	1	1	1	1
ORTHOMCL285(26 genes,26 taxa):	Lysophospholipid transporter LplT	none	none	1	1	1	1	1	1	1	1	1	1	1	1	1	1	1	1	1	1	1	1	1	1	1	1	1	1
ORTHOMCL286(26 genes,26 taxa):	Outer membrane component of TAM transport system	none	none	1	1	1	1	1	1	1	1	1	1	1	1	1	1	1	1	1	1	1	1	1	1	1	1	1	1
ORTHOMCL287(26 genes,26 taxa):	Putative exported protein precursor	none	none	1	1	1	1	1	1	1	1	1	1	1	1	1	1	1	1	1	1	1	1	1	1	1	1	1	1
ORTHOMCL288(26 genes,26 taxa):	hypothetical protein	none	none	1	1	1	1	1	1	1	1	1	1	1	1	1	1	1	1	1	1	1	1	1	1	1	1	1	1
ORTHOMCL289(26 genes,26 taxa):	Aconitate hydratase 2 (EC 4.2.1.3) @ 2-methylisocitrate dehydratase (EC 4.2.1.99)	none	none	1	1	1	1	1	1	1	1	1	1	1	1	1	1	1	1	1	1	1	1	1	1	1	1	1	1
ORTHOMCL290(26 genes,26 taxa):	FIG138056: a glutathione-dependent thiol reductase	none	none	1	1	1	1	1	1	1	1	1	1	1	1	1	1	1	1	1	1	1	1	1	1	1	1	1	1
ORTHOMCL291(26 genes,26 taxa):	Transcriptional regulator, LysR family	none	none	1	1	1	1	1	1	1	1	1	1	1	1	1	1	1	1	1	1	1	1	1	1	1	1	1	1
ORTHOMCL295(26 genes,26 taxa):	2-Keto-3-deoxy-D-manno-octulosonate-8-phosphate synthase (EC 2.5.1.55)	none	none	1	1	1	1	1	1	1	1	1	1	1	1	1	1	1	1	1	1	1	1	1	1	1	1	1	1
ORTHOMCL300(26 genes,26 taxa):	putative signal peptide	none	none	1	1	1	1	1	1	1	1	1	1	1	1	1	1	1	1	1	1	1	1	1	1	1	1	1	1
ORTHOMCL301(26 genes,26 taxa):	3-hydroxyisobutyrate dehydrogenase family protein	none	none	1	1	1	1	1	1	1	1	1	1	1	1	1	1	1	1	1	1	1	1	1	1	1	1	1	1
ORTHOMCL302(26 genes,26 taxa):	O-acetylhomoserine sulfhydrylase (EC 2.5.1.49) @ O-succinylhomoserine sulfhydrylase (EC 2.5.1.48)	none	none	1	1	1	1	1	1	1	1	1	1	1	1	1	1	1	1	1	1	1	1	1	1	1	1	1	1
ORTHOMCL303(26 genes,26 taxa):	Nucleoid-associated protein YaaK	none	none	1	1	1	1	1	1	1	1	1	1	1	1	1	1	1	1	1	1	1	1	1	1	1	1	1	1
ORTHOMCL306(26 genes,26 taxa):	hypothetical protein	none	none	1	1	1	1	1	1	1	1	1	1	1	1	1	1	1	1	1	1	1	1	1	1	1	1	1	1
ORTHOMCL307(26 genes,26 taxa):	Signal recognition particle receptor FtsY	none	none	1	1	1	1	1	1	1	1	1	1	1	1	1	1	1	1	1	1	1	1	1	1	1	1	1	1
ORTHOMCL308(26 genes,26 taxa):	Nitroreductase family protein	none	none	1	1	1	1	1	1	1	1	1	1	1	1	1	1	1	1	1	1	1	1	1	1	1	1	1	1
ORTHOMCL309(26 genes,26 taxa):	hypothetical protein	none	none	1	1	1	1	1	1	1	1	1	1	1	1	1	1	1	1	1	1	1	1	1	1	1	1	1	1
ORTHOMCL310(26 genes,26 taxa):	Uncharacterized ABC1 family protein A1S_1644	none	none	1	1	1	1	1	1	1	1	1	1	1	1	1	1	1	1	1	1	1	1	1	1	1	1	1	1
ORTHOMCL311(26 genes,26 taxa):	Bis-ABC ATPase YheS	none	none	1	1	1	1	1	1	1	1	1	1	1	1	1	1	1	1	1	1	1	1	1	1	1	1	1	1
ORTHOMCL312(26 genes,26 taxa):	Ribosomal protein L3 N(5)-glutamine methyltransferase (EC 2.1.1.298)	none	none	1	1	1	1	1	1	1	1	1	1	1	1	1	1	1	1	1	1	1	1	1	1	1	1	1	1
ORTHOMCL316(26 genes,26 taxa):	Lipid-A-disaccharide synthase (EC 2.4.1.182)	none	none	1	1	1	1	1	1	1	1	1	1	1	1	1	1	1	1	1	1	1	1	1	1	1	1	1	1
ORTHOMCL320(26 genes,26 taxa):	UDP-N-acetylmuramate--L-alanine ligase (EC 6.3.2.8)	none	none	1	1	1	1	1	1	1	1	1	1	1	1	1	1	1	1	1	1	1	1	1	1	1	1	1	1
ORTHOMCL321(26 genes,26 taxa):	tRNA 2-thiouridine synthesis protein TusE	none	none	1	1	1	1	1	1	1	1	1	1	1	1	1	1	1	1	1	1	1	1	1	1	1	1	1	1
ORTHOMCL322(26 genes,26 taxa):	tRNA 5-methylaminomethyl-2-thiouridine synthase subunit TusC	none	none	1	1	1	1	1	1	1	1	1	1	1	1	1	1	1	1	1	1	1	1	1	1	1	1	1	1
ORTHOMCL323(26 genes,26 taxa):	tRNA 5-methylaminomethyl-2-thiouridine synthase subunit TusD	none	none	1	1	1	1	1	1	1	1	1	1	1	1	1	1	1	1	1	1	1	1	1	1	1	1	1	1
ORTHOMCL327(26 genes,26 taxa):	hypothetical protein	none	none	1	1	1	1	1	1	1	1	1	1	1	1	1	1	1	1	1	1	1	1	1	1	1	1	1	1
ORTHOMCL329(26 genes,26 taxa):	Cell division protein FtsZ	none	none	1	1	1	1	1	1	1	1	1	1	1	1	1	1	1	1	1	1	1	1	1	1	1	1	1	1
ORTHOMCL330(26 genes,26 taxa):	UDP-3-O-[3-hydroxymyristoyl] N-acetylglucosamine deacetylase (EC 3.5.1.108)	none	none	1	1	1	1	1	1	1	1	1	1	1	1	1	1	1	1	1	1	1	1	1	1	1	1	1	1
ORTHOMCL333(26 genes,26 taxa):	Zn-ribbon-containing, possibly RNA-binding protein and truncated derivatives	none	none	1	1	1	1	1	1	1	1	1	1	1	1	1	1	1	1	1	1	1	1	1	1	1	1	1	1
ORTHOMCL334(26 genes,26 taxa):	Peptidase, M23/M37 family	none	none	1	1	1	1	1	1	1	1	1	1	1	1	1	1	1	1	1	1	1	1	1	1	1	1	1	1
ORTHOMCL335(26 genes,26 taxa):	Nucleoprotein/polynucleotide-associated enzyme	none	none	1	1	1	1	1	1	1	1	1	1	1	1	1	1	1	1	1	1	1	1	1	1	1	1	1	1
ORTHOMCL339(26 genes,26 taxa):	Inosine-5'-monophosphate dehydrogenase (EC 1.1.1.205) / CBS domain	none	none	1	1	1	1	1	1	1	1	1	1	1	1	1	1	1	1	1	1	1	1	1	1	1	1	1	1
ORTHOMCL342(26 genes,26 taxa):	Single-stranded-DNA-specific exonuclease RecJ	none	none	1	1	1	1	1	1	1	1	1	1	1	1	1	1	1	1	1	1	1	1	1	1	1	1	1	1
ORTHOMCL343(26 genes,26 taxa):	hypothetical protein	none	none	1	1	1	1	1	1	1	1	1	1	1	1	1	1	1	1	1	1	1	1	1	1	1	1	1	1
ORTHOMCL344(26 genes,26 taxa):	Peptide chain release factor 2 @ programmed frameshift-containing	none	none	1	1	1	1	1	1	1	1	1	1	1	1	1	1	1	1	1	1	1	1	1	1	1	1	1	1
ORTHOMCL345(26 genes,26 taxa):	3-deoxy-D-manno-octulosonic acid transferase (EC 2.4.99.12)(EC 2.4.99.13)	none	none	1	1	1	1	1	1	1	1	1	1	1	1	1	1	1	1	1	1	1	1	1	1	1	1	1	1
ORTHOMCL346(26 genes,26 taxa):	Uncharacterized methyltransferase PA5071	none	none	1	1	1	1	1	1	1	1	1	1	1	1	1	1	1	1	1	1	1	1	1	1	1	1	1	1
ORTHOMCL350(26 genes,26 taxa):	hypothetical protein	none	none	1	1	1	1	1	1	1	1	1	1	1	1	1	1	1	1	1	1	1	1	1	1	1	1	1	1
ORTHOMCL351(26 genes,26 taxa):	Potassium efflux system KefA protein / Small-conductance mechanosensitive channel	none	none	1	1	1	1	1	1	1	1	1	1	1	1	1	1	1	1	1	1	1	1	1	1	1	1	1	1
ORTHOMCL353(26 genes,26 taxa):	hypothetical protein	none	none	1	1	1	1	1	1	1	1	1	1	1	1	1	1	1	1	1	1	1	1	1	1	1	1	1	1
ORTHOMCL357(26 genes,26 taxa):	FIG00968627: hypothetical protein	none	none	1	1	1	1	1	1	1	1	1	1	1	1	1	1	1	1	1	1	1	1	1	1	1	1	1	1
ORTHOMCL359(26 genes,26 taxa):	Ribose-5-phosphate isomerase A (EC 5.3.1.6)	none	none	1	1	1	1	1	1	1	1	1	1	1	1	1	1	1	1	1	1	1	1	1	1	1	1	1	1
ORTHOMCL361(26 genes,26 taxa):	Phospholipase A1 (EC 3.1.1.32) (EC 3.1.1.4) @ Outer membrane phospholipase A	none	none	1	1	1	1	1	1	1	1	1	1	1	1	1	1	1	1	1	1	1	1	1	1	1	1	1	1
ORTHOMCL362(26 genes,26 taxa):	Predicted insulinase-like Zn-dependent peptidase DVU0941	none	none	1	1	1	1	1	1	1	1	1	1	1	1	1	1	1	1	1	1	1	1	1	1	1	1	1	1
ORTHOMCL363(26 genes,26 taxa):	hypothetical protein	none	none	1	1	1	1	1	1	1	1	1	1	1	1	1	1	1	1	1	1	1	1	1	1	1	1	1	1
ORTHOMCL364(26 genes,26 taxa):	FIG00350803: hypothetical protein	none	none	1	1	1	1	1	1	1	1	1	1	1	1	1	1	1	1	1	1	1	1	1	1	1	1	1	1
ORTHOMCL365(26 genes,26 taxa):	hypothetical protein	none	none	1	1	1	1	1	1	1	1	1	1	1	1	1	1	1	1	1	1	1	1	1	1	1	1	1	1
ORTHOMCL369(26 genes,26 taxa):	Cysteine desulfurase (EC 2.8.1.7) => IscS	none	none	1	1	1	1	1	1	1	1	1	1	1	1	1	1	1	1	1	1	1	1	1	1	1	1	1	1
ORTHOMCL371(26 genes,26 taxa):	Iron-sulfur cluster assembly iron binding protein IscA	none	none	1	1	1	1	1	1	1	1	1	1	1	1	1	1	1	1	1	1	1	1	1	1	1	1	1	1
ORTHOMCL375(26 genes,26 taxa):	Proteins incorrectly called adenylate cyclase	none	none	1	1	1	1	1	1	1	1	1	1	1	1	1	1	1	1	1	1	1	1	1	1	1	1	1	1
ORTHOMCL376(26 genes,26 taxa):	Diadenosine tetraphosphate (Ap4A) hydrolase and other HIT family hydrolases	none	none	1	1	1	1	1	1	1	1	1	1	1	1	1	1	1	1	1	1	1	1	1	1	1	1	1	1
ORTHOMCL377(26 genes,26 taxa):	FMN reductase (NADH) (EC 1.5.1.42)	none	none	1	1	1	1	1	1	1	1	1	1	1	1	1	1	1	1	1	1	1	1	1	1	1	1	1	1
ORTHOMCL380(26 genes,26 taxa):	Transcriptional repressor of PutA and PutP / Proline dehydrogenase (EC 1.5.5.2) / Delta-1-pyrroline-5-carboxylate dehydrogenase (EC 1.2.1.88)	none	none	1	1	1	1	1	1	1	1	1	1	1	1	1	1	1	1	1	1	1	1	1	1	1	1	1	1
ORTHOMCL381(26 genes,26 taxa):	tRNA (uracil(54)-C5)-methyltransferase (EC 2.1.1.35) @ tmRNA (uracil(341)-C5)-methyltransferase	none	none	1	1	1	1	1	1	1	1	1	1	1	1	1	1	1	1	1	1	1	1	1	1	1	1	1	1
ORTHOMCL382(26 genes,26 taxa):	Two-component transcriptional response regulator, LuxR family	none	none	1	1	1	1	1	1	1	1	1	1	1	1	1	1	1	1	1	1	1	1	1	1	1	1	1	1
ORTHOMCL383(26 genes,26 taxa):	hypothetical protein	none	none	1	1	1	1	1	1	1	1	1	1	1	1	1	1	1	1	1	1	1	1	1	1	1	1	1	1
ORTHOMCL386(26 genes,26 taxa):	UDP-2,3-diacylglucosamine diphosphatase (EC 3.6.1.54)	none	none	1	1	1	1	1	1	1	1	1	1	1	1	1	1	1	1	1	1	1	1	1	1	1	1	1	1
ORTHOMCL387(26 genes,26 taxa):	Integral membrane protein	none	none	1	1	1	1	1	1	1	1	1	1	1	1	1	1	1	1	1	1	1	1	1	1	1	1	1	1
ORTHOMCL389(26 genes,26 taxa):	hypothetical protein	none	none	1	1	1	1	1	1	1	1	1	1	1	1	1	1	1	1	1	1	1	1	1	1	1	1	1	1
ORTHOMCL390(26 genes,26 taxa):	hypothetical protein	none	none	1	1	1	1	1	1	1	1	1	1	1	1	1	1	1	1	1	1	1	1	1	1	1	1	1	1
ORTHOMCL392(26 genes,26 taxa):	Two-component system sensor histidine kinase	none	none	1	1	1	1	1	1	1	1	1	1	1	1	1	1	1	1	1	1	1	1	1	1	1	1	1	1
ORTHOMCL397(26 genes,26 taxa):	TPR repeat containing exported protein; Putative periplasmic protein contains a protein prenylyltransferase domain	none	none	1	1	1	1	1	1	1	1	1	1	1	1	1	1	1	1	1	1	1	1	1	1	1	1	1	1
ORTHOMCL398(26 genes,26 taxa):	Acyl-[acyl-carrier-protein]--UDP-N-acetylglucosamine O-acyltransferase (EC 2.3.1.129)	none	none	1	1	1	1	1	1	1	1	1	1	1	1	1	1	1	1	1	1	1	1	1	1	1	1	1	1
ORTHOMCL400(26 genes,26 taxa):	UDP-3-O-[3-hydroxymyristoyl] glucosamine N-acyltransferase (EC 2.3.1.191)	none	none	1	1	1	1	1	1	1	1	1	1	1	1	1	1	1	1	1	1	1	1	1	1	1	1	1	1
ORTHOMCL402(26 genes,26 taxa):	Outer membrane protein assembly factor YaeT	none	none	1	1	1	1	1	1	1	1	1	1	1	1	1	1	1	1	1	1	1	1	1	1	1	1	1	1
ORTHOMCL408(26 genes,26 taxa):	Uridylate kinase (EC 2.7.4.22)	none	none	1	1	1	1	1	1	1	1	1	1	1	1	1	1	1	1	1	1	1	1	1	1	1	1	1	1
ORTHOMCL409(26 genes,26 taxa):	Ribosomal protein S12p Asp88 (E. coli) methylthiotransferase (EC 2.8.4.4)	none	none	1	1	1	1	1	1	1	1	1	1	1	1	1	1	1	1	1	1	1	1	1	1	1	1	1	1
ORTHOMCL410(26 genes,26 taxa):	Nitrogen regulation protein NtrB (EC 2.7.13.3)	none	none	1	1	1	1	1	1	1	1	1	1	1	1	1	1	1	1	1	1	1	1	1	1	1	1	1	1
ORTHOMCL411(26 genes,26 taxa):	Nitrogen regulation protein NR(I), GlnG (=NtrC)	none	none	1	1	1	1	1	1	1	1	1	1	1	1	1	1	1	1	1	1	1	1	1	1	1	1	1	1
ORTHOMCL412(26 genes,26 taxa):	hypothetical protein	none	none	1	1	1	1	1	1	1	1	1	1	1	1	1	1	1	1	1	1	1	1	1	1	1	1	1	1
ORTHOMCL413(26 genes,26 taxa):	Ribosomal protein L11 methyltransferase	none	none	1	1	1	1	1	1	1	1	1	1	1	1	1	1	1	1	1	1	1	1	1	1	1	1	1	1
ORTHOMCL415(26 genes,26 taxa):	IMP cyclohydrolase (EC 3.5.4.10) / Phosphoribosylaminoimidazolecarboxamide formyltransferase (EC 2.1.2.3)	none	none	1	1	1	1	1	1	1	1	1	1	1	1	1	1	1	1	1	1	1	1	1	1	1	1	1	1
ORTHOMCL419(26 genes,26 taxa):	hypothetical protein	none	none	1	1	1	1	1	1	1	1	1	1	1	1	1	1	1	1	1	1	1	1	1	1	1	1	1	1
ORTHOMCL422(26 genes,26 taxa):	tRNA (cytidine(32)/uridine(32)-2'-O)-methyltransferase (EC 2.1.1.200)	none	none	1	1	1	1	1	1	1	1	1	1	1	1	1	1	1	1	1	1	1	1	1	1	1	1	1	1
ORTHOMCL424(26 genes,26 taxa):	FIG00350119: hypothetical protein	none	none	1	1	1	1	1	1	1	1	1	1	1	1	1	1	1	1	1	1	1	1	1	1	1	1	1	1
ORTHOMCL425(26 genes,26 taxa):	FIG00350720: hypothetical protein	none	none	1	1	1	1	1	1	1	1	1	1	1	1	1	1	1	1	1	1	1	1	1	1	1	1	1	1
ORTHOMCL427(26 genes,26 taxa):	4Fe-4S dicluster fused with DUF3470	none	none	1	1	1	1	1	1	1	1	1	1	1	1	1	1	1	1	1	1	1	1	1	1	1	1	1	1
ORTHOMCL428(26 genes,26 taxa):	hypothetical protein	none	none	1	1	1	1	1	1	1	1	1	1	1	1	1	1	1	1	1	1	1	1	1	1	1	1	1	1
ORTHOMCL429(26 genes,26 taxa):	Uncharacterized SAM-dependent O-methyltransferase	none	none	1	1	1	1	1	1	1	1	1	1	1	1	1	1	1	1	1	1	1	1	1	1	1	1	1	1
ORTHOMCL430(26 genes,26 taxa):	UspA-related nucleotide-binding protein	none	none	1	1	1	1	1	1	1	1	1	1	1	1	1	1	1	1	1	1	1	1	1	1	1	1	1	1
ORTHOMCL431(26 genes,26 taxa):	Acetyltransferase, CysE/LacA/LpxA/NodL family	none	none	1	1	1	1	1	1	1	1	1	1	1	1	1	1	1	1	1	1	1	1	1	1	1	1	1	1
ORTHOMCL432(26 genes,26 taxa):	FIG000605: protein co-occurring with transport systems (COG1739)	none	none	1	1	1	1	1	1	1	1	1	1	1	1	1	1	1	1	1	1	1	1	1	1	1	1	1	1
ORTHOMCL434(26 genes,26 taxa):	Lipopolysaccharide export system protein LptA	none	none	1	1	1	1	1	1	1	1	1	1	1	1	1	1	1	1	1	1	1	1	1	1	1	1	1	1
ORTHOMCL435(26 genes,26 taxa):	Lipopolysaccharide export system protein LptC	none	none	1	1	1	1	1	1	1	1	1	1	1	1	1	1	1	1	1	1	1	1	1	1	1	1	1	1
ORTHOMCL436(26 genes,26 taxa):	3-deoxy-D-manno-octulosonate 8-phosphate phosphatase (EC 3.1.3.45)	none	none	1	1	1	1	1	1	1	1	1	1	1	1	1	1	1	1	1	1	1	1	1	1	1	1	1	1
ORTHOMCL437(26 genes,26 taxa):	D-arabinose-5-phosphate isomerase (EC 5.3.1.13)	none	none	1	1	1	1	1	1	1	1	1	1	1	1	1	1	1	1	1	1	1	1	1	1	1	1	1	1
ORTHOMCL439(26 genes,26 taxa):	Glutamine amidotransferase, class I	none	none	1	1	1	1	1	1	1	1	1	1	1	1	1	1	1	1	1	1	1	1	1	1	1	1	1	1
ORTHOMCL442(26 genes,26 taxa):	Nodulin-related protein CC_0717	none	none	1	1	1	1	1	1	1	1	1	1	1	1	1	1	1	1	1	1	1	1	1	1	1	1	1	1
ORTHOMCL443(26 genes,26 taxa):	tRNA-dihydrouridine synthase DusB	none	none	1	1	1	1	1	1	1	1	1	1	1	1	1	1	1	1	1	1	1	1	1	1	1	1	1	1
ORTHOMCL445(26 genes,26 taxa):	putative lipoprotein	none	none	1	1	1	1	1	1	1	1	1	1	1	1	1	1	1	1	1	1	1	1	1	1	1	1	1	1
ORTHOMCL447(26 genes,26 taxa):	Linoleoyl-CoA desaturase (EC 1.14.19.3)	none	none	1	1	1	1	1	1	1	1	1	1	1	1	1	1	1	1	1	1	1	1	1	1	1	1	1	1
ORTHOMCL448(26 genes,26 taxa):	Unsaturated fatty acid biosythesis repressor FabR, TetR family	none	none	1	1	1	1	1	1	1	1	1	1	1	1	1	1	1	1	1	1	1	1	1	1	1	1	1	1
ORTHOMCL449(26 genes,26 taxa):	RNA polymerase associated protein RapA	none	none	1	1	1	1	1	1	1	1	1	1	1	1	1	1	1	1	1	1	1	1	1	1	1	1	1	1
ORTHOMCL450(26 genes,26 taxa):	LSU rRNA pseudouridine(746) synthase (EC 5.4.99.29) @ tRNA pseudouridine(32) synthase (EC 5.4.99.28)	none	none	1	1	1	1	1	1	1	1	1	1	1	1	1	1	1	1	1	1	1	1	1	1	1	1	1	1
ORTHOMCL451(26 genes,26 taxa):	Glutamate-1-semialdehyde 2,1-aminomutase (EC 5.4.3.8)	none	none	1	1	1	1	1	1	1	1	1	1	1	1	1	1	1	1	1	1	1	1	1	1	1	1	1	1
ORTHOMCL454(26 genes,26 taxa):	hypothetical protein	none	none	1	1	1	1	1	1	1	1	1	1	1	1	1	1	1	1	1	1	1	1	1	1	1	1	1	1
ORTHOMCL455(26 genes,26 taxa):	Phenazine biosynthesis protein PhzF like	none	none	1	1	1	1	1	1	1	1	1	1	1	1	1	1	1	1	1	1	1	1	1	1	1	1	1	1
ORTHOMCL456(26 genes,26 taxa):	hypothetical protein	none	none	1	1	1	1	1	1	1	1	1	1	1	1	1	1	1	1	1	1	1	1	1	1	1	1	1	1
ORTHOMCL457(26 genes,26 taxa):	ATP-DEPENDENT PROTEASE SUBUNIT	none	none	1	1	1	1	1	1	1	1	1	1	1	1	1	1	1	1	1	1	1	1	1	1	1	1	1	1
ORTHOMCL458(26 genes,26 taxa):	N(6)-L-threonylcarbamoyladenine synthase (EC 2.3.1.234)	none	none	1	1	1	1	1	1	1	1	1	1	1	1	1	1	1	1	1	1	1	1	1	1	1	1	1	1
ORTHOMCL461(26 genes,26 taxa):	Zn-dependent protease with chaperone function	none	none	1	1	1	1	1	1	1	1	1	1	1	1	1	1	1	1	1	1	1	1	1	1	1	1	1	1
ORTHOMCL464(26 genes,26 taxa):	Dihydroorotate dehydrogenase (quinone) (EC 1.3.5.2)	none	none	1	1	1	1	1	1	1	1	1	1	1	1	1	1	1	1	1	1	1	1	1	1	1	1	1	1
ORTHOMCL465(26 genes,26 taxa):	Phosphohistidine phosphatase SixA	none	none	1	1	1	1	1	1	1	1	1	1	1	1	1	1	1	1	1	1	1	1	1	1	1	1	1	1
ORTHOMCL467(26 genes,26 taxa):	Nitroreductase family protein	none	none	1	1	1	1	1	1	1	1	1	1	1	1	1	1	1	1	1	1	1	1	1	1	1	1	1	1
ORTHOMCL468(26 genes,26 taxa):	ATP-dependent RNA helicase RhlB (EC 3.6.4.13)	none	none	1	1	1	1	1	1	1	1	1	1	1	1	1	1	1	1	1	1	1	1	1	1	1	1	1	1
ORTHOMCL469(26 genes,26 taxa):	Cold shock protein of CSP family	none	none	1	1	1	1	1	1	1	1	1	1	1	1	1	1	1	1	1	1	1	1	1	1	1	1	1	1
ORTHOMCL470(26 genes,26 taxa):	hypothetical protein	none	none	1	1	1	1	1	1	1	1	1	1	1	1	1	1	1	1	1	1	1	1	1	1	1	1	1	1
ORTHOMCL472(26 genes,26 taxa):	FIG00018398: hypothetical regulator	none	none	1	1	1	1	1	1	1	1	1	1	1	1	1	1	1	1	1	1	1	1	1	1	1	1	1	1
ORTHOMCL473(26 genes,26 taxa):	tRNA (guanine(46)-N(7))-methyltransferase (EC 2.1.1.33)	none	none	1	1	1	1	1	1	1	1	1	1	1	1	1	1	1	1	1	1	1	1	1	1	1	1	1	1
ORTHOMCL477(26 genes,26 taxa):	Inner membrane transport protein YajR	none	none	1	1	1	1	1	1	1	1	1	1	1	1	1	1	1	1	1	1	1	1	1	1	1	1	1	1
ORTHOMCL478(26 genes,26 taxa):	23S rRNA (guanine(2445)-N(2))-methyltransferase (EC 2.1.1.173) / 23S rRNA (guanine(2069)-N(7))-methyltransferase (EC 2.1.1.264)	none	none	1	1	1	1	1	1	1	1	1	1	1	1	1	1	1	1	1	1	1	1	1	1	1	1	1	1
ORTHOMCL479(26 genes,26 taxa):	Chaperone protein ClpB (ATP-dependent unfoldase)	none	none	1	1	1	1	1	1	1	1	1	1	1	1	1	1	1	1	1	1	1	1	1	1	1	1	1	1
ORTHOMCL483(26 genes,26 taxa):	Protein YhfA	none	none	1	1	1	1	1	1	1	1	1	1	1	1	1	1	1	1	1	1	1	1	1	1	1	1	1	1
ORTHOMCL484(26 genes,26 taxa):	Putative helicase	none	none	1	1	1	1	1	1	1	1	1	1	1	1	1	1	1	1	1	1	1	1	1	1	1	1	1	1
ORTHOMCL485(26 genes,26 taxa):	ATP-dependent helicase HrpA	none	none	1	1	1	1	1	1	1	1	1	1	1	1	1	1	1	1	1	1	1	1	1	1	1	1	1	1
ORTHOMCL486(26 genes,26 taxa):	hypothetical protein	none	none	1	1	1	1	1	1	1	1	1	1	1	1	1	1	1	1	1	1	1	1	1	1	1	1	1	1
ORTHOMCL487(26 genes,26 taxa):	UPF0716 protein FxsA	none	none	1	1	1	1	1	1	1	1	1	1	1	1	1	1	1	1	1	1	1	1	1	1	1	1	1	1
ORTHOMCL489(26 genes,26 taxa):	Transcriptional regulator, AsnC family	none	none	1	1	1	1	1	1	1	1	1	1	1	1	1	1	1	1	1	1	1	1	1	1	1	1	1	1
ORTHOMCL490(26 genes,26 taxa):	Glutathione S-transferase	none	none	1	1	1	1	1	1	1	1	1	1	1	1	1	1	1	1	1	1	1	1	1	1	1	1	1	1
ORTHOMCL492(26 genes,26 taxa):	hypothetical protein	none	none	1	1	1	1	1	1	1	1	1	1	1	1	1	1	1	1	1	1	1	1	1	1	1	1	1	1
ORTHOMCL493(26 genes,26 taxa):	Formate-dependent phosphoribosylglycinamide formyltransferase	none	none	1	1	1	1	1	1	1	1	1	1	1	1	1	1	1	1	1	1	1	1	1	1	1	1	1	1
ORTHOMCL494(26 genes,26 taxa):	[Protein-PII] uridylyltransferase (EC 2.7.7.59) / [Protein-PII]-UMP uridylyl-removing enzyme	none	none	1	1	1	1	1	1	1	1	1	1	1	1	1	1	1	1	1	1	1	1	1	1	1	1	1	1
ORTHOMCL496(26 genes,26 taxa):	Amine oxidase, flavin-containing	none	none	1	1	1	1	1	1	1	1	1	1	1	1	1	1	1	1	1	1	1	1	1	1	1	1	1	1
ORTHOMCL497(26 genes,26 taxa):	N-succinyl-L,L-diaminopimelate aminotransferase (EC 2.6.1.17), type 2	none	none	1	1	1	1	1	1	1	1	1	1	1	1	1	1	1	1	1	1	1	1	1	1	1	1	1	1
ORTHOMCL498(26 genes,26 taxa):	Glutathione peroxidase (EC 1.11.1.9) @ Thioredoxin peroxidase (EC 1.11.1.15)	none	none	1	1	1	1	1	1	1	1	1	1	1	1	1	1	1	1	1	1	1	1	1	1	1	1	1	1
ORTHOMCL499(26 genes,26 taxa):	Peptide-methionine (R)-S-oxide reductase MsrB (EC 1.8.4.12)	none	none	1	1	1	1	1	1	1	1	1	1	1	1	1	1	1	1	1	1	1	1	1	1	1	1	1	1
ORTHOMCL500(26 genes,26 taxa):	Alanine transaminase (EC 2.6.1.2)	none	none	1	1	1	1	1	1	1	1	1	1	1	1	1	1	1	1	1	1	1	1	1	1	1	1	1	1
ORTHOMCL501(26 genes,26 taxa):	LSU rRNA pseudouridine(2457) synthase (EC 5.4.99.20)	none	none	1	1	1	1	1	1	1	1	1	1	1	1	1	1	1	1	1	1	1	1	1	1	1	1	1	1
ORTHOMCL502(26 genes,26 taxa):	Putative protease	none	none	1	1	1	1	1	1	1	1	1	1	1	1	1	1	1	1	1	1	1	1	1	1	1	1	1	1
ORTHOMCL514(26 genes,26 taxa):	UPF0246 protein YaaA	none	none	1	1	1	1	1	1	1	1	1	1	1	1	1	1	1	1	1	1	1	1	1	1	1	1	1	1
ORTHOMCL515(26 genes,26 taxa):	Cyclohexadienyl dehydrogenase (EC 1.3.1.12)(EC 1.3.1.43) / 3-phosphoshikimate 1-carboxyvinyltransferase (EC 2.5.1.19)	none	none	1	1	1	1	1	1	1	1	1	1	1	1	1	1	1	1	1	1	1	1	1	1	1	1	1	1
ORTHOMCL516(26 genes,26 taxa):	Chorismate mutase I (EC 5.4.99.5) / Prephenate dehydratase (EC 4.2.1.51)	none	none	1	1	1	1	1	1	1	1	1	1	1	1	1	1	1	1	1	1	1	1	1	1	1	1	1	1
ORTHOMCL517(26 genes,26 taxa):	Anthranilate phosphoribosyltransferase-like protein	none	none	1	1	1	1	1	1	1	1	1	1	1	1	1	1	1	1	1	1	1	1	1	1	1	1	1	1
ORTHOMCL518(26 genes,26 taxa):	hypothetical protein	none	none	1	1	1	1	1	1	1	1	1	1	1	1	1	1	1	1	1	1	1	1	1	1	1	1	1	1
ORTHOMCL520(26 genes,26 taxa):	Hemin uptake protein HemP/HmuP	none	none	1	1	1	1	1	1	1	1	1	1	1	1	1	1	1	1	1	1	1	1	1	1	1	1	1	1
ORTHOMCL521(26 genes,26 taxa):	tRNA (adenine(37)-N6)-methyltransferase	none	none	1	1	1	1	1	1	1	1	1	1	1	1	1	1	1	1	1	1	1	1	1	1	1	1	1	1
ORTHOMCL522(26 genes,26 taxa):	Ferredoxin--NADP(+) reductase (EC 1.18.1.2) @ Flavodoxin--NADP(+) reductase (EC 1.19.1.1)	none	none	1	1	1	1	1	1	1	1	1	1	1	1	1	1	1	1	1	1	1	1	1	1	1	1	1	1
ORTHOMCL525(26 genes,26 taxa):	Exodeoxyribonuclease X	none	none	1	1	1	1	1	1	1	1	1	1	1	1	1	1	1	1	1	1	1	1	1	1	1	1	1	1
ORTHOMCL526(26 genes,26 taxa):	DNA/RNA non-specific endonuclease	none	none	1	1	1	1	1	1	1	1	1	1	1	1	1	1	1	1	1	1	1	1	1	1	1	1	1	1
ORTHOMCL527(26 genes,26 taxa):	FIG00350673: hypothetical protein	none	none	1	1	1	1	1	1	1	1	1	1	1	1	1	1	1	1	1	1	1	1	1	1	1	1	1	1
ORTHOMCL528(26 genes,26 taxa):	Membrane-bound lytic murein transglycosylase B	none	none	1	1	1	1	1	1	1	1	1	1	1	1	1	1	1	1	1	1	1	1	1	1	1	1	1	1
ORTHOMCL529(26 genes,26 taxa):	Septum-associated rare lipoprotein A	none	none	1	1	1	1	1	1	1	1	1	1	1	1	1	1	1	1	1	1	1	1	1	1	1	1	1	1
ORTHOMCL532(26 genes,26 taxa):	Imidazole glycerol phosphate synthase cyclase subunit	none	none	1	1	1	1	1	1	1	1	1	1	1	1	1	1	1	1	1	1	1	1	1	1	1	1	1	1
ORTHOMCL537(26 genes,26 taxa):	Anthranilate synthase, amidotransferase component (EC 4.1.3.27) @ Para-aminobenzoate synthase, amidotransferase component (EC 2.6.1.85)	none	none	1	1	1	1	1	1	1	1	1	1	1	1	1	1	1	1	1	1	1	1	1	1	1	1	1	1
ORTHOMCL540(26 genes,26 taxa):	ortholog of Bordetella pertussis (BX470248) BP2475	none	none	1	1	1	1	1	1	1	1	1	1	1	1	1	1	1	1	1	1	1	1	1	1	1	1	1	1
ORTHOMCL543(26 genes,26 taxa):	L,D-transpeptidase	none	none	1	1	1	1	1	1	1	1	1	1	1	1	1	1	1	1	1	1	1	1	1	1	1	1	1	1
ORTHOMCL544(26 genes,26 taxa):	Transglycosylase, Slt family	none	none	1	1	1	1	1	1	1	1	1	1	1	1	1	1	1	1	1	1	1	1	1	1	1	1	1	1
ORTHOMCL545(26 genes,26 taxa):	hypothetical protein	none	none	1	1	1	1	1	1	1	1	1	1	1	1	1	1	1	1	1	1	1	1	1	1	1	1	1	1
ORTHOMCL546(26 genes,26 taxa):	tRNA-(cytosine32)-2-thiocytidine synthetase TtcA	none	none	1	1	1	1	1	1	1	1	1	1	1	1	1	1	1	1	1	1	1	1	1	1	1	1	1	1
ORTHOMCL547(26 genes,26 taxa):	Membrane-bound lytic murein transglycosylase D	none	none	1	1	1	1	1	1	1	1	1	1	1	1	1	1	1	1	1	1	1	1	1	1	1	1	1	1
ORTHOMCL548(26 genes,26 taxa):	Protease HtpX	none	none	1	1	1	1	1	1	1	1	1	1	1	1	1	1	1	1	1	1	1	1	1	1	1	1	1	1
ORTHOMCL550(26 genes,26 taxa):	Transcriptional regulator, LysR family	none	none	1	1	1	1	1	1	1	1	1	1	1	1	1	1	1	1	1	1	1	1	1	1	1	1	1	1
ORTHOMCL551(26 genes,26 taxa):	UPF0053 inner membrane protein YtfL	none	none	1	1	1	1	1	1	1	1	1	1	1	1	1	1	1	1	1	1	1	1	1	1	1	1	1	1
ORTHOMCL553(26 genes,26 taxa):	Cell division-associated, ATP-dependent zinc metalloprotease FtsH	none	none	1	1	1	1	1	1	1	1	1	1	1	1	1	1	1	1	1	1	1	1	1	1	1	1	1	1
ORTHOMCL554(26 genes,26 taxa):	23S rRNA (uridine(2552)-2'-O)-methyltransferase (EC 2.1.1.166)	none	none	1	1	1	1	1	1	1	1	1	1	1	1	1	1	1	1	1	1	1	1	1	1	1	1	1	1
ORTHOMCL555(26 genes,26 taxa):	RNA-binding protein YhbY	none	none	1	1	1	1	1	1	1	1	1	1	1	1	1	1	1	1	1	1	1	1	1	1	1	1	1	1
ORTHOMCL556(26 genes,26 taxa):	hypothetical protein	none	none	1	1	1	1	1	1	1	1	1	1	1	1	1	1	1	1	1	1	1	1	1	1	1	1	1	1
ORTHOMCL562(26 genes,26 taxa):	FIG00003370: Multicopper polyphenol oxidase	none	none	1	1	1	1	1	1	1	1	1	1	1	1	1	1	1	1	1	1	1	1	1	1	1	1	1	1
ORTHOMCL563(26 genes,26 taxa):	LSU rRNA pseudouridine(1911/1915/1917) synthase (EC 5.4.99.23)	none	none	1	1	1	1	1	1	1	1	1	1	1	1	1	1	1	1	1	1	1	1	1	1	1	1	1	1
ORTHOMCL564(26 genes,26 taxa):	Outer membrane beta-barrel assembly protein BamD	none	none	1	1	1	1	1	1	1	1	1	1	1	1	1	1	1	1	1	1	1	1	1	1	1	1	1	1
ORTHOMCL565(26 genes,26 taxa):	DNA primase DnaG	none	none	1	1	1	1	1	1	1	1	1	1	1	1	1	1	1	1	1	1	1	1	1	1	1	1	1	1
ORTHOMCL567(26 genes,26 taxa):	FIG140336: TPR domain protein	none	none	1	1	1	1	1	1	1	1	1	1	1	1	1	1	1	1	1	1	1	1	1	1	1	1	1	1
ORTHOMCL568(26 genes,26 taxa):	Outer membrane lipoprotein component of lipoprotein transport system LolB	none	none	1	1	1	1	1	1	1	1	1	1	1	1	1	1	1	1	1	1	1	1	1	1	1	1	1	1
ORTHOMCL572(26 genes,26 taxa):	hypothetical protein	none	none	1	1	1	1	1	1	1	1	1	1	1	1	1	1	1	1	1	1	1	1	1	1	1	1	1	1
ORTHOMCL574(26 genes,26 taxa):	hypothetical protein	none	none	1	1	1	1	1	1	1	1	1	1	1	1	1	1	1	1	1	1	1	1	1	1	1	1	1	1
ORTHOMCL578(26 genes,26 taxa):	Octanoate-[acyl-carrier-protein]-protein-N-octanoyltransferase (EC 2.3.1.181)	none	none	1	1	1	1	1	1	1	1	1	1	1	1	1	1	1	1	1	1	1	1	1	1	1	1	1	1
ORTHOMCL579(26 genes,26 taxa):	hypothetical protein	none	none	1	1	1	1	1	1	1	1	1	1	1	1	1	1	1	1	1	1	1	1	1	1	1	1	1	1
ORTHOMCL583(26 genes,26 taxa):	Precorrin-2 oxidase (EC 1.3.1.76) @ Sirohydrochlorin ferrochelatase activity of CysG (EC 4.99.1.4) / Uroporphyrinogen-III methyltransferase (EC 2.1.1.107)	none	none	1	1	1	1	1	1	1	1	1	1	1	1	1	1	1	1	1	1	1	1	1	1	1	1	1	1
ORTHOMCL589(26 genes,26 taxa):	Probable site-specific recombinase	none	none	1	1	1	1	1	1	1	1	1	1	1	1	1	1	1	1	1	1	1	1	1	1	1	1	1	1
ORTHOMCL590(26 genes,26 taxa):	RND efflux system, membrane fusion protein	none	none	1	1	1	1	1	1	1	1	1	1	1	1	1	1	1	1	1	1	1	1	1	1	1	1	1	1
ORTHOMCL591(26 genes,26 taxa):	RND efflux system, inner membrane transporter	none	none	1	1	1	1	1	1	1	1	1	1	1	1	1	1	1	1	1	1	1	1	1	1	1	1	1	1
ORTHOMCL592(26 genes,26 taxa):	Efflux transport system, outer membrane factor (OMF) lipoprotein	none	none	1	1	1	1	1	1	1	1	1	1	1	1	1	1	1	1	1	1	1	1	1	1	1	1	1	1
ORTHOMCL594(26 genes,26 taxa):	Imidazole glycerol phosphate synthase amidotransferase subunit HisH	none	none	1	1	1	1	1	1	1	1	1	1	1	1	1	1	1	1	1	1	1	1	1	1	1	1	1	1
ORTHOMCL595(26 genes,26 taxa):	Two-component system sensor histidine kinase	none	none	1	1	1	1	1	1	1	1	1	1	1	1	1	1	1	1	1	1	1	1	1	1	1	1	1	1
ORTHOMCL597(26 genes,26 taxa):	Two-component transcriptional response regulator, LuxR family	none	none	1	1	1	1	1	1	1	1	1	1	1	1	1	1	1	1	1	1	1	1	1	1	1	1	1	1
ORTHOMCL598(26 genes,26 taxa):	FIG00613342: Bacterial patatin-like phospholipase domain containing protein	none	none	1	1	1	1	1	1	1	1	1	1	1	1	1	1	1	1	1	1	1	1	1	1	1	1	1	1
ORTHOMCL600(26 genes,26 taxa):	Wax ester synthase/acyl-CoA:diacylglycerol acyltransferase	none	none	1	1	1	1	1	1	1	1	1	1	1	1	1	1	1	1	1	1	1	1	1	1	1	1	1	1
ORTHOMCL601(26 genes,26 taxa):	Ribonuclease G	none	none	1	1	1	1	1	1	1	1	1	1	1	1	1	1	1	1	1	1	1	1	1	1	1	1	1	1
ORTHOMCL606(26 genes,26 taxa):	Aspartyl-tRNA(Asn) amidotransferase subunit C (EC 6.3.5.6) @ Glutamyl-tRNA(Gln) amidotransferase subunit C (EC 6.3.5.7)	none	none	1	1	1	1	1	1	1	1	1	1	1	1	1	1	1	1	1	1	1	1	1	1	1	1	1	1
ORTHOMCL608(26 genes,26 taxa):	Inner membrane protein translocase and chaperone YidC, long form	none	none	1	1	1	1	1	1	1	1	1	1	1	1	1	1	1	1	1	1	1	1	1	1	1	1	1	1
ORTHOMCL610(26 genes,26 taxa):	Pyridoxal phosphate-containing protein YggS	none	none	1	1	1	1	1	1	1	1	1	1	1	1	1	1	1	1	1	1	1	1	1	1	1	1	1	1
ORTHOMCL613(26 genes,26 taxa):	Outer membrane beta-barrel assembly protein BamE	none	none	1	1	1	1	1	1	1	1	1	1	1	1	1	1	1	1	1	1	1	1	1	1	1	1	1	1
ORTHOMCL614(26 genes,26 taxa):	UPF0125 protein RatB	none	none	1	1	1	1	1	1	1	1	1	1	1	1	1	1	1	1	1	1	1	1	1	1	1	1	1	1
ORTHOMCL615(26 genes,26 taxa):	FIG00351543: hypothetical protein	none	none	1	1	1	1	1	1	1	1	1	1	1	1	1	1	1	1	1	1	1	1	1	1	1	1	1	1
ORTHOMCL616(26 genes,26 taxa):	Putative glutamine amidotransferase YafJ	none	none	1	1	1	1	1	1	1	1	1	1	1	1	1	1	1	1	1	1	1	1	1	1	1	1	1	1
ORTHOMCL617(26 genes,26 taxa):	N-acetylglutamate kinase (EC 2.7.2.8)	none	none	1	1	1	1	1	1	1	1	1	1	1	1	1	1	1	1	1	1	1	1	1	1	1	1	1	1
ORTHOMCL618(26 genes,26 taxa):	Phosphoglucomutase (EC 5.4.2.2) @ Phosphomannomutase (EC 5.4.2.8)	none	none	1	1	1	1	1	1	1	1	1	1	1	1	1	1	1	1	1	1	1	1	1	1	1	1	1	1
ORTHOMCL621(26 genes,26 taxa):	Outer membrane porin, OmpA family	none	none	1	1	1	1	1	1	1	1	1	1	1	1	1	1	1	1	1	1	1	1	1	1	1	1	1	1
ORTHOMCL622(26 genes,26 taxa):	Probable acyltransferase PA0834	none	none	1	1	1	1	1	1	1	1	1	1	1	1	1	1	1	1	1	1	1	1	1	1	1	1	1	1
ORTHOMCL623(26 genes,26 taxa):	putative membrane protein	none	none	1	1	1	1	1	1	1	1	1	1	1	1	1	1	1	1	1	1	1	1	1	1	1	1	1	1
ORTHOMCL627(26 genes,26 taxa):	FIG00350596: hypothetical protein	none	none	1	1	1	1	1	1	1	1	1	1	1	1	1	1	1	1	1	1	1	1	1	1	1	1	1	1
ORTHOMCL628(26 genes,26 taxa):	DNA translocase FtsK	none	none	1	1	1	1	1	1	1	1	1	1	1	1	1	1	1	1	1	1	1	1	1	1	1	1	1	1
ORTHOMCL630(26 genes,26 taxa):	Arginyl-tRNA--protein transferase (EC 2.3.2.8)	none	none	1	1	1	1	1	1	1	1	1	1	1	1	1	1	1	1	1	1	1	1	1	1	1	1	1	1
ORTHOMCL631(26 genes,26 taxa):	Ribosomal-protein-S18p-alanine acetyltransferase (EC 2.3.1.128)	none	none	1	1	1	1	1	1	1	1	1	1	1	1	1	1	1	1	1	1	1	1	1	1	1	1	1	1
ORTHOMCL637(26 genes,26 taxa):	3-oxoacyl-[acyl-carrier protein] reductase (EC 1.1.1.100), FadG	none	none	1	1	1	1	1	1	1	1	1	1	1	1	1	1	1	1	1	1	1	1	1	1	1	1	1	1
ORTHOMCL639(26 genes,26 taxa):	LSU ribosomal protein L32p @ LSU ribosomal protein L32p, zinc-independent	none	none	1	1	1	1	1	1	1	1	1	1	1	1	1	1	1	1	1	1	1	1	1	1	1	1	1	1
ORTHOMCL640(26 genes,26 taxa):	FIG01269488: protein, clustered with ribosomal protein L32p	none	none	1	1	1	1	1	1	1	1	1	1	1	1	1	1	1	1	1	1	1	1	1	1	1	1	1	1
ORTHOMCL641(26 genes,26 taxa):	Translation elongation factor P Lys34 hydroxylase	none	none	1	1	1	1	1	1	1	1	1	1	1	1	1	1	1	1	1	1	1	1	1	1	1	1	1	1
ORTHOMCL642(26 genes,26 taxa):	YciO protein, TsaC/YrdC paralog	none	none	1	1	1	1	1	1	1	1	1	1	1	1	1	1	1	1	1	1	1	1	1	1	1	1	1	1
ORTHOMCL643(26 genes,26 taxa):	LSU rRNA pseudouridine(2605) synthase (EC 5.4.99.22)	none	none	1	1	1	1	1	1	1	1	1	1	1	1	1	1	1	1	1	1	1	1	1	1	1	1	1	1
ORTHOMCL644(26 genes,26 taxa):	Dethiobiotin synthase BioD (EC 6.3.3.3)	none	none	1	1	1	1	1	1	1	1	1	1	1	1	1	1	1	1	1	1	1	1	1	1	1	1	1	1
ORTHOMCL647(26 genes,26 taxa):	Bacterioferritin (EC 1.16.3.1)	none	none	1	1	1	1	1	1	1	1	1	1	1	1	1	1	1	1	1	1	1	1	1	1	1	1	1	1
ORTHOMCL648(26 genes,26 taxa):	DNA ligase (NAD(+)) (EC 6.5.1.2)	none	none	1	1	1	1	1	1	1	1	1	1	1	1	1	1	1	1	1	1	1	1	1	1	1	1	1	1
ORTHOMCL650(26 genes,26 taxa):	Biotin operon repressor / Biotin--protein ligase (EC 6.3.4.9)(EC 6.3.4.10)(EC 6.3.4.11)(EC 6.3.4.15)	none	none	1	1	1	1	1	1	1	1	1	1	1	1	1	1	1	1	1	1	1	1	1	1	1	1	1	1
ORTHOMCL652(26 genes,26 taxa):	Signal recognition particle protein Ffh	none	none	1	1	1	1	1	1	1	1	1	1	1	1	1	1	1	1	1	1	1	1	1	1	1	1	1	1
ORTHOMCL653(26 genes,26 taxa):	Inner membrane protein YpjD	none	none	1	1	1	1	1	1	1	1	1	1	1	1	1	1	1	1	1	1	1	1	1	1	1	1	1	1
ORTHOMCL654(26 genes,26 taxa):	tRNA-dihydrouridine(16) synthase	none	none	1	1	1	1	1	1	1	1	1	1	1	1	1	1	1	1	1	1	1	1	1	1	1	1	1	1
ORTHOMCL655(26 genes,26 taxa):	tRNA-5-carboxymethylaminomethyl-2-thiouridine(34) synthesis protein MnmE	none	none	1	1	1	1	1	1	1	1	1	1	1	1	1	1	1	1	1	1	1	1	1	1	1	1	1	1
ORTHOMCL657(26 genes,26 taxa):	MORN repeat family protein	none	none	1	1	1	1	1	1	1	1	1	1	1	1	1	1	1	1	1	1	1	1	1	1	1	1	1	1
ORTHOMCL658(26 genes,26 taxa):	16S rRNA (guanine(1516)-N(2))-methyltransferase (EC 2.1.1.242)	none	none	1	1	1	1	1	1	1	1	1	1	1	1	1	1	1	1	1	1	1	1	1	1	1	1	1	1
ORTHOMCL659(26 genes,26 taxa):	Undecaprenyl-diphosphatase (EC 3.6.1.27)	none	none	1	1	1	1	1	1	1	1	1	1	1	1	1	1	1	1	1	1	1	1	1	1	1	1	1	1
ORTHOMCL660(26 genes,26 taxa):	tRNA threonylcarbamoyladenosine biosynthesis protein TsaB	none	none	1	1	1	1	1	1	1	1	1	1	1	1	1	1	1	1	1	1	1	1	1	1	1	1	1	1
ORTHOMCL661(26 genes,26 taxa):	MutT/Nudix family protein	none	none	1	1	1	1	1	1	1	1	1	1	1	1	1	1	1	1	1	1	1	1	1	1	1	1	1	1
ORTHOMCL664(26 genes,26 taxa):	ATP phosphoribosyltransferase (EC 2.4.2.17) => HisGs	none	none	1	1	1	1	1	1	1	1	1	1	1	1	1	1	1	1	1	1	1	1	1	1	1	1	1	1
ORTHOMCL671(26 genes,26 taxa):	Glutathione peroxidase (EC 1.11.1.9) @ Thioredoxin peroxidase (EC 1.11.1.15)	none	none	1	1	1	1	1	1	1	1	1	1	1	1	1	1	1	1	1	1	1	1	1	1	1	1	1	1
ORTHOMCL683(26 genes,26 taxa):	Zinc ABC transporter, substrate-binding protein ZnuA	none	none	1	1	1	1	1	1	1	1	1	1	1	1	1	1	1	1	1	1	1	1	1	1	1	1	1	1
ORTHOMCL684(26 genes,26 taxa):	Zinc uptake regulation protein Zur	none	none	1	1	1	1	1	1	1	1	1	1	1	1	1	1	1	1	1	1	1	1	1	1	1	1	1	1
ORTHOMCL685(26 genes,26 taxa):	Zinc ABC transporter, ATP-binding protein ZnuC	none	none	1	1	1	1	1	1	1	1	1	1	1	1	1	1	1	1	1	1	1	1	1	1	1	1	1	1
ORTHOMCL686(26 genes,26 taxa):	Zinc ABC transporter, permease protein ZnuB	none	none	1	1	1	1	1	1	1	1	1	1	1	1	1	1	1	1	1	1	1	1	1	1	1	1	1	1
ORTHOMCL689(26 genes,25 taxa):	FIG00350689: hypothetical protein	none	none	1	1	1	1	1	1	1	1	1	1	1	1	2	0	1	1	1	1	1	1	1	1	1	1	1	1
ORTHOMCL690(26 genes,26 taxa):	3,4-dihydroxy-2-butanone 4-phosphate synthase (EC 4.1.99.12) / GTP cyclohydrolase II (EC 3.5.4.25)	none	none	1	1	1	1	1	1	1	1	1	1	1	1	1	1	1	1	1	1	1	1	1	1	1	1	1	1
ORTHOMCL695(26 genes,26 taxa):	N-acetylglucosamine-1-phosphate uridyltransferase (EC 2.7.7.23) / Glucosamine-1-phosphate N-acetyltransferase (EC 2.3.1.157)	none	none	1	1	1	1	1	1	1	1	1	1	1	1	1	1	1	1	1	1	1	1	1	1	1	1	1	1
ORTHOMCL696(26 genes,26 taxa):	Glutamine--fructose-6-phosphate aminotransferase [isomerizing] (EC 2.6.1.16)	none	none	1	1	1	1	1	1	1	1	1	1	1	1	1	1	1	1	1	1	1	1	1	1	1	1	1	1
ORTHOMCL700(26 genes,26 taxa):	UDP-glucose 6-dehydrogenase (EC 1.1.1.22)	none	none	1	1	1	1	1	1	1	1	1	1	1	1	1	1	1	1	1	1	1	1	1	1	1	1	1	1
ORTHOMCL701(26 genes,26 taxa):	UTP--glucose-1-phosphate uridylyltransferase (EC 2.7.7.9)	none	none	1	1	1	1	1	1	1	1	1	1	1	1	1	1	1	1	1	1	1	1	1	1	1	1	1	1
ORTHOMCL703(26 genes,26 taxa):	Dienelactone hydrolase family protein	none	none	1	1	1	1	1	1	1	1	1	1	1	1	1	1	1	1	1	1	1	1	1	1	1	1	1	1
ORTHOMCL705(26 genes,26 taxa):	Peptidase, M23/M37 family	none	none	1	1	1	1	1	1	1	1	1	1	1	1	1	1	1	1	1	1	1	1	1	1	1	1	1	1
ORTHOMCL706(26 genes,26 taxa):	hypothetical protein	none	none	1	1	1	1	1	1	1	1	1	1	1	1	1	1	1	1	1	1	1	1	1	1	1	1	1	1
ORTHOMCL708(26 genes,26 taxa):	hypothetical protein	none	none	1	1	1	1	1	1	1	1	1	1	1	1	1	1	1	1	1	1	1	1	1	1	1	1	1	1
ORTHOMCL709(26 genes,26 taxa):	DSBA-like thioredoxin domain protein	none	none	1	1	1	1	1	1	1	1	1	1	1	1	1	1	1	1	1	1	1	1	1	1	1	1	1	1
ORTHOMCL712(26 genes,26 taxa):	Protein tyrosine phosphatase	none	none	1	1	1	1	1	1	1	1	1	1	1	1	1	1	1	1	1	1	1	1	1	1	1	1	1	1
ORTHOMCL713(26 genes,26 taxa):	Thioredoxin 2	none	none	1	1	1	1	1	1	1	1	1	1	1	1	1	1	1	1	1	1	1	1	1	1	1	1	1	1
ORTHOMCL715(26 genes,26 taxa):	UPF0234 protein Yitk	none	none	1	1	1	1	1	1	1	1	1	1	1	1	1	1	1	1	1	1	1	1	1	1	1	1	1	1
ORTHOMCL716(26 genes,26 taxa):	putative Rhodanese-related sulfurtransferase	none	none	1	1	1	1	1	1	1	1	1	1	1	1	1	1	1	1	1	1	1	1	1	1	1	1	1	1
ORTHOMCL717(26 genes,26 taxa):	tRNA (5-methylaminomethyl-2-thiouridylate)-methyltransferase (EC 2.1.1.61) / FAD-dependent cmnm(5)s(2)U34 oxidoreductase	none	none	1	1	1	1	1	1	1	1	1	1	1	1	1	1	1	1	1	1	1	1	1	1	1	1	1	1
ORTHOMCL718(26 genes,26 taxa):	hypothetical protein; putative signal peptide	none	none	1	1	1	1	1	1	1	1	1	1	1	1	1	1	1	1	1	1	1	1	1	1	1	1	1	1
ORTHOMCL722(26 genes,26 taxa):	FIG00031715: Predicted metal-dependent phosphoesterases (PHP family)	none	none	1	1	1	1	1	1	1	1	1	1	1	1	1	1	1	1	1	1	1	1	1	1	1	1	1	1
ORTHOMCL723(26 genes,26 taxa):	Phosphopantothenoylcysteine decarboxylase (EC 4.1.1.36) / Phosphopantothenoylcysteine synthetase (EC 6.3.2.5)	none	none	1	1	1	1	1	1	1	1	1	1	1	1	1	1	1	1	1	1	1	1	1	1	1	1	1	1
ORTHOMCL724(26 genes,26 taxa):	tRNA-dihydrouridine(20/20a) synthase (EC 1.3.1.91)	none	none	1	1	1	1	1	1	1	1	1	1	1	1	1	1	1	1	1	1	1	1	1	1	1	1	1	1
ORTHOMCL725(26 genes,26 taxa):	Protein translocase subunit SecE	none	none	1	1	1	1	1	1	1	1	1	1	1	1	1	1	1	1	1	1	1	1	1	1	1	1	1	1
ORTHOMCL728(26 genes,26 taxa):	NAD(P) transhydrogenase C-domain of subunit alpha (EC 1.6.1.2)	none	none	1	1	1	1	1	1	1	1	1	1	1	1	1	1	1	1	1	1	1	1	1	1	1	1	1	1
ORTHOMCL729(26 genes,26 taxa):	Ribosomal silencing factor RsfA	none	none	1	1	1	1	1	1	1	1	1	1	1	1	1	1	1	1	1	1	1	1	1	1	1	1	1	1
ORTHOMCL731(26 genes,26 taxa):	Signal transduction histidine-protein kinase BarA (EC 2.7.13.3)	none	none	1	1	1	1	1	1	1	1	1	1	1	1	1	1	1	1	1	1	1	1	1	1	1	1	1	1
ORTHOMCL733(26 genes,26 taxa):	Polysaccharide biosynthesis protein WlaX	none	none	1	1	1	1	1	1	1	1	1	1	1	1	1	1	1	1	1	1	1	1	1	1	1	1	1	1
ORTHOMCL734(26 genes,26 taxa):	23S rRNA (uracil(1939)-C(5))-methyltransferase (EC 2.1.1.190)	none	none	1	1	1	1	1	1	1	1	1	1	1	1	1	1	1	1	1	1	1	1	1	1	1	1	1	1
ORTHOMCL735(26 genes,26 taxa):	Inactive (p)ppGpp 3'-pyrophosphohydrolase domain / GTP pyrophosphokinase (EC 2.7.6.5), (p)ppGpp synthetase I	none	none	1	1	1	1	1	1	1	1	1	1	1	1	1	1	1	1	1	1	1	1	1	1	1	1	1	1
ORTHOMCL737(26 genes,26 taxa):	LSU ribosomal protein L7p/L12p (P1/P2)	none	none	1	1	1	1	1	1	1	1	1	1	1	1	1	1	1	1	1	1	1	1	1	1	1	1	1	1
ORTHOMCL738(26 genes,25 taxa):	Protein translocase subunit YajC	none	none	1	1	1	1	1	1	1	1	1	1	1	1	1	1	1	1	0	1	1	1	1	1	1	1	2	1
ORTHOMCL741(26 genes,11 taxa):	Long chain acyl-CoA dehydrogenase [fadN-fadA-fadE operon] (EC 1.3.8.8)	none	none	2	3	3	2	2	3	3	0	2	2	2	2	0	0	0	0	0	0	0	0	0	0	0	0	0	0
ORTHOMCL743(26 genes,26 taxa):	CDP-diacylglycerol--serine O-phosphatidyltransferase (EC 2.7.8.8) @ Archaetidylserine synthase (EC 2.7.8.38)	none	none	1	1	1	1	1	1	1	1	1	1	1	1	1	1	1	1	1	1	1	1	1	1	1	1	1	1
ORTHOMCL744(26 genes,26 taxa):	23S rRNA (adenine(2030)-N(6))-methyltransferase (EC 2.1.1.266)	none	none	1	1	1	1	1	1	1	1	1	1	1	1	1	1	1	1	1	1	1	1	1	1	1	1	1	1
ORTHOMCL745(26 genes,26 taxa):	SM-20-related protein	none	none	1	1	1	1	1	1	1	1	1	1	1	1	1	1	1	1	1	1	1	1	1	1	1	1	1	1
ORTHOMCL746(26 genes,26 taxa):	hypothetical protein	none	none	1	1	1	1	1	1	1	1	1	1	1	1	1	1	1	1	1	1	1	1	1	1	1	1	1	1
ORTHOMCL748(26 genes,26 taxa):	Ribonuclease T2 family protein	none	none	1	1	1	1	1	1	1	1	1	1	1	1	1	1	1	1	1	1	1	1	1	1	1	1	1	1
ORTHOMCL749(26 genes,26 taxa):	Soluble lytic murein transglycosylase (EC 4.2.2.n1)	none	none	1	1	1	1	1	1	1	1	1	1	1	1	1	1	1	1	1	1	1	1	1	1	1	1	1	1
ORTHOMCL750(26 genes,26 taxa):	tRNA-i(6)A37 methylthiotransferase (EC 2.8.4.3)	none	none	1	1	1	1	1	1	1	1	1	1	1	1	1	1	1	1	1	1	1	1	1	1	1	1	1	1
ORTHOMCL752(26 genes,26 taxa):	Metal-dependent hydrolase YbeY, involved in rRNA and/or ribosome maturation and assembly	none	none	1	1	1	1	1	1	1	1	1	1	1	1	1	1	1	1	1	1	1	1	1	1	1	1	1	1
ORTHOMCL754(26 genes,26 taxa):	hypothetical protein	none	none	1	1	1	1	1	1	1	1	1	1	1	1	1	1	1	1	1	1	1	1	1	1	1	1	1	1
ORTHOMCL755(26 genes,26 taxa):	Enzyme involved in the deoxyxylulose pathway of isoprenoid biosynthesis	none	none	1	1	1	1	1	1	1	1	1	1	1	1	1	1	1	1	1	1	1	1	1	1	1	1	1	1
ORTHOMCL757(26 genes,26 taxa):	Inner membrane protein YihY, formerly thought to be RNase BN	none	none	1	1	1	1	1	1	1	1	1	1	1	1	1	1	1	1	1	1	1	1	1	1	1	1	1	1
ORTHOMCL760(26 genes,26 taxa):	hypothetical protein	none	none	1	1	1	1	1	1	1	1	1	1	1	1	1	1	1	1	1	1	1	1	1	1	1	1	1	1
ORTHOMCL763(26 genes,26 taxa):	Cytoplasmic protein, probably associated with glutathione-regulated potassium-efflux	none	none	1	1	1	1	1	1	1	1	1	1	1	1	1	1	1	1	1	1	1	1	1	1	1	1	1	1
ORTHOMCL764(26 genes,26 taxa):	Succinate dehydrogenase flavin-adding protein, antitoxin of CptAB toxin-antitoxin	none	none	1	1	1	1	1	1	1	1	1	1	1	1	1	1	1	1	1	1	1	1	1	1	1	1	1	1
ORTHOMCL767(26 genes,26 taxa):	SSU ribosomal protein S4p (S9e) @ SSU ribosomal protein S4p (S9e), zinc-independent	none	none	1	1	1	1	1	1	1	1	1	1	1	1	1	1	1	1	1	1	1	1	1	1	1	1	1	1
ORTHOMCL770(26 genes,26 taxa):	Protein translocase subunit SecY	none	none	1	1	1	1	1	1	1	1	1	1	1	1	1	1	1	1	1	1	1	1	1	1	1	1	1	1
ORTHOMCL777(26 genes,26 taxa):	SSU ribosomal protein S14p (S29e) @ SSU ribosomal protein S14p (S29e), zinc-independent	none	none	1	1	1	1	1	1	1	1	1	1	1	1	1	1	1	1	1	1	1	1	1	1	1	1	1	1
ORTHOMCL793(26 genes,26 taxa):	Nucleoside-diphosphate-sugar epimerases	none	none	1	1	1	1	1	1	1	1	1	1	1	1	1	1	1	1	1	1	1	1	1	1	1	1	1	1
ORTHOMCL794(26 genes,26 taxa):	ATP-dependent DNA helicase RecG (EC 3.6.4.12)	none	none	1	1	1	1	1	1	1	1	1	1	1	1	1	1	1	1	1	1	1	1	1	1	1	1	1	1
ORTHOMCL795(26 genes,26 taxa):	Competence protein F homolog, phosphoribosyltransferase domain; protein YhgH required for utilization of DNA as sole source of carbon and energy	none	none	1	1	1	1	1	1	1	1	1	1	1	1	1	1	1	1	1	1	1	1	1	1	1	1	1	1
ORTHOMCL798(26 genes,26 taxa):	Phospholipid ABC transporter-binding protein MlaB	none	none	1	1	1	1	1	1	1	1	1	1	1	1	1	1	1	1	1	1	1	1	1	1	1	1	1	1
ORTHOMCL799(26 genes,26 taxa):	Phospholipid ABC transporter shuttle protein MlaC	none	none	1	1	1	1	1	1	1	1	1	1	1	1	1	1	1	1	1	1	1	1	1	1	1	1	1	1
ORTHOMCL800(26 genes,26 taxa):	Phospholipid ABC transporter substrate-binding protein MlaD	none	none	1	1	1	1	1	1	1	1	1	1	1	1	1	1	1	1	1	1	1	1	1	1	1	1	1	1
ORTHOMCL801(26 genes,26 taxa):	Phospholipid ABC transporter permease protein MlaE	none	none	1	1	1	1	1	1	1	1	1	1	1	1	1	1	1	1	1	1	1	1	1	1	1	1	1	1
ORTHOMCL802(26 genes,26 taxa):	Phospholipid ABC transporter ATP-binding protein MlaF	none	none	1	1	1	1	1	1	1	1	1	1	1	1	1	1	1	1	1	1	1	1	1	1	1	1	1	1
ORTHOMCL804(26 genes,26 taxa):	Inositol-1-monophosphatase (EC 3.1.3.25)	none	none	1	1	1	1	1	1	1	1	1	1	1	1	1	1	1	1	1	1	1	1	1	1	1	1	1	1
ORTHOMCL809(26 genes,26 taxa):	2-hydroxychromene-2-carboxylate isomerase/DsbA-like thioredoxin domain	none	none	1	1	1	1	1	1	1	1	1	1	1	1	1	1	1	1	1	1	1	1	1	1	1	1	1	1
ORTHOMCL810(26 genes,26 taxa):	Oxygen-independent coproporphyrinogen-III oxidase-like protein YggW	none	none	1	1	1	1	1	1	1	1	1	1	1	1	1	1	1	1	1	1	1	1	1	1	1	1	1	1
ORTHOMCL811(26 genes,26 taxa):	Multidrug efflux transporter MdtK/NorM (MATE family)	none	none	1	1	1	1	1	1	1	1	1	1	1	1	1	1	1	1	1	1	1	1	1	1	1	1	1	1
ORTHOMCL812(26 genes,26 taxa):	hypothetical protein	none	none	1	1	1	1	1	1	1	1	1	1	1	1	1	1	1	1	1	1	1	1	1	1	1	1	1	1
ORTHOMCL813(26 genes,26 taxa):	hypothetical protein	none	none	1	1	1	1	1	1	1	1	1	1	1	1	1	1	1	1	1	1	1	1	1	1	1	1	1	1
ORTHOMCL814(26 genes,26 taxa):	ParA-like protein	none	none	1	1	1	1	1	1	1	1	1	1	1	1	1	1	1	1	1	1	1	1	1	1	1	1	1	1
ORTHOMCL815(26 genes,26 taxa):	Multidrug efflux pump MdfA/Cmr (of MFS type), broad spectrum	none	none	1	1	1	1	1	1	1	1	1	1	1	1	1	1	1	1	1	1	1	1	1	1	1	1	1	1
ORTHOMCL816(26 genes,26 taxa):	D-2-hydroxyglutarate dehydrogenase (EC 1.1.99.2)	none	none	1	1	1	1	1	1	1	1	1	1	1	1	1	1	1	1	1	1	1	1	1	1	1	1	1	1
ORTHOMCL818(26 genes,26 taxa):	FIG011065: hypothetical protein	none	none	1	1	1	1	1	1	1	1	1	1	1	1	1	1	1	1	1	1	1	1	1	1	1	1	1	1
ORTHOMCL819(26 genes,26 taxa):	tRNA pseudouridine(55) synthase (EC 5.4.99.25)	none	none	1	1	1	1	1	1	1	1	1	1	1	1	1	1	1	1	1	1	1	1	1	1	1	1	1	1
ORTHOMCL821(26 genes,26 taxa):	tRNA (guanine(37)-N(1))-methyltransferase (EC 2.1.1.228)	none	none	1	1	1	1	1	1	1	1	1	1	1	1	1	1	1	1	1	1	1	1	1	1	1	1	1	1
ORTHOMCL824(26 genes,26 taxa):	Osmolarity sensory histidine kinase EnvZ	none	none	1	1	1	1	1	1	1	1	1	1	1	1	1	1	1	1	1	1	1	1	1	1	1	1	1	1
ORTHOMCL825(26 genes,26 taxa):	4-hydroxy-3-methylbut-2-enyl diphosphate reductase (EC 1.17.7.4)	none	none	1	1	1	1	1	1	1	1	1	1	1	1	1	1	1	1	1	1	1	1	1	1	1	1	1	1
ORTHOMCL828(26 genes,26 taxa):	Two-component system response regulator OmpR	none	none	1	1	1	1	1	1	1	1	1	1	1	1	1	1	1	1	1	1	1	1	1	1	1	1	1	1
ORTHOMCL829(26 genes,26 taxa):	Guanosine-3',5'-bis(diphosphate) 3'-pyrophosphohydrolase (EC 3.1.7.2) / GTP pyrophosphokinase (EC 2.7.6.5), (p)ppGpp synthetase II	none	none	1	1	1	1	1	1	1	1	1	1	1	1	1	1	1	1	1	1	1	1	1	1	1	1	1	1
ORTHOMCL830(26 genes,26 taxa):	RidA/YER057c/UK114 superfamily protein	none	none	1	1	1	1	1	1	1	1	1	1	1	1	1	1	1	1	1	1	1	1	1	1	1	1	1	1
ORTHOMCL831(26 genes,26 taxa):	Bacterioferritin-associated ferredoxin	none	none	1	1	1	1	1	1	1	1	1	1	1	1	1	1	1	1	1	1	1	1	1	1	1	1	1	1
ORTHOMCL832(26 genes,26 taxa):	Bacterioferritin (EC 1.16.3.1)	none	none	1	1	1	1	1	1	1	1	1	1	1	1	1	1	1	1	1	1	1	1	1	1	1	1	1	1
ORTHOMCL841(26 genes,26 taxa):	23S rRNA (guanine(745)-N(1))-methyltransferase (EC 2.1.1.187)	none	none	1	1	1	1	1	1	1	1	1	1	1	1	1	1	1	1	1	1	1	1	1	1	1	1	1	1
ORTHOMCL843(26 genes,26 taxa):	UDP-N-acetylmuramoyl-tripeptide--D-alanyl-D-alanine ligase (EC 6.3.2.10)	none	none	1	1	1	1	1	1	1	1	1	1	1	1	1	1	1	1	1	1	1	1	1	1	1	1	1	1
ORTHOMCL844(26 genes,26 taxa):	UDP-N-acetylmuramoyl-dipeptide--2,6-diaminopimelate ligase (EC 6.3.2.13)	none	none	1	1	1	1	1	1	1	1	1	1	1	1	1	1	1	1	1	1	1	1	1	1	1	1	1	1
ORTHOMCL847(26 genes,26 taxa):	16S rRNA (cytosine(1402)-N(4))-methyltransferase (EC 2.1.1.199)	none	none	1	1	1	1	1	1	1	1	1	1	1	1	1	1	1	1	1	1	1	1	1	1	1	1	1	1
ORTHOMCL848(26 genes,26 taxa):	Glutamyl-tRNA synthetase (EC 6.1.1.17) @ Glutamyl-tRNA(Gln) synthetase (EC 6.1.1.24)	none	none	1	1	1	1	1	1	1	1	1	1	1	1	1	1	1	1	1	1	1	1	1	1	1	1	1	1
ORTHOMCL849(26 genes,26 taxa):	hypothetical protein	none	none	1	1	1	1	1	1	1	1	1	1	1	1	1	1	1	1	1	1	1	1	1	1	1	1	1	1
ORTHOMCL850(26 genes,26 taxa):	Energy-dependent translational throttle protein EttA	none	none	1	1	1	1	1	1	1	1	1	1	1	1	1	1	1	1	1	1	1	1	1	1	1	1	1	1
ORTHOMCL851(26 genes,26 taxa):	Oxidoreductase, short-chain dehydrogenase/reductase family	none	none	1	1	1	1	1	1	1	1	1	1	1	1	1	1	1	1	1	1	1	1	1	1	1	1	1	1
ORTHOMCL852(26 genes,26 taxa):	Phosphoribosyl-AMP cyclohydrolase (EC 3.5.4.19) / Phosphoribosyl-ATP pyrophosphatase (EC 3.6.1.31)	none	none	1	1	1	1	1	1	1	1	1	1	1	1	1	1	1	1	1	1	1	1	1	1	1	1	1	1
ORTHOMCL853(26 genes,26 taxa):	Putative DNA helicase	none	none	1	1	1	1	1	1	1	1	1	1	1	1	1	1	1	1	1	1	1	1	1	1	1	1	1	1
ORTHOMCL854(26 genes,26 taxa):	Na(+) H(+) antiporter subunit A / Na(+) H(+) antiporter subunit B	none	none	1	1	1	1	1	1	1	1	1	1	1	1	1	1	1	1	1	1	1	1	1	1	1	1	1	1
ORTHOMCL863(26 genes,26 taxa):	Bacterial ribosome SSU maturation protein RimP	none	none	1	1	1	1	1	1	1	1	1	1	1	1	1	1	1	1	1	1	1	1	1	1	1	1	1	1
ORTHOMCL865(26 genes,26 taxa):	Ubiquinone biosynthesis regulatory protein kinase UbiB	none	none	1	1	1	1	1	1	1	1	1	1	1	1	1	1	1	1	1	1	1	1	1	1	1	1	1	1
ORTHOMCL866(26 genes,26 taxa):	Protein translocase membrane subunit SecG	none	none	1	1	1	1	1	1	1	1	1	1	1	1	1	1	1	1	1	1	1	1	1	1	1	1	1	1
ORTHOMCL868(26 genes,26 taxa):	Leader peptidase (Prepilin peptidase) (EC 3.4.23.43) / N-methyltransferase (EC 2.1.1.-)	none	none	1	1	1	1	1	1	1	1	1	1	1	1	1	1	1	1	1	1	1	1	1	1	1	1	1	1
ORTHOMCL870(26 genes,26 taxa):	23S rRNA (guanosine(2251)-2'-O)-methyltransferase (EC 2.1.1.185)	none	none	1	1	1	1	1	1	1	1	1	1	1	1	1	1	1	1	1	1	1	1	1	1	1	1	1	1
ORTHOMCL871(26 genes,26 taxa):	hypothetical protein	none	none	1	1	1	1	1	1	1	1	1	1	1	1	1	1	1	1	1	1	1	1	1	1	1	1	1	1
ORTHOMCL874(26 genes,26 taxa):	Putative pre-16S rRNA nuclease YqgF	none	none	1	1	1	1	1	1	1	1	1	1	1	1	1	1	1	1	1	1	1	1	1	1	1	1	1	1
ORTHOMCL875(26 genes,26 taxa):	2-methoxy-6-polyprenyl-1,4-benzoquinol methylase (EC 2.1.1.201)	none	none	1	1	1	1	1	1	1	1	1	1	1	1	1	1	1	1	1	1	1	1	1	1	1	1	1	1
ORTHOMCL879(26 genes,26 taxa):	RNA polymerase-binding transcription factor DksA	none	none	1	1	1	1	1	1	1	1	1	1	1	1	1	1	1	1	1	1	1	1	1	1	1	1	1	1
ORTHOMCL880(26 genes,26 taxa):	Glutamyl-Q tRNA(Asp) synthetase	none	none	1	1	1	1	1	1	1	1	1	1	1	1	1	1	1	1	1	1	1	1	1	1	1	1	1	1
ORTHOMCL881(26 genes,26 taxa):	Peptidoglycan glycosyltransferase FtsW (EC 2.4.1.129)	none	none	1	1	1	1	1	1	1	1	1	1	1	1	1	1	1	1	1	1	1	1	1	1	1	1	1	1
ORTHOMCL882(26 genes,26 taxa):	hypothetical protein	none	none	1	1	1	1	1	1	1	1	1	1	1	1	1	1	1	1	1	1	1	1	1	1	1	1	1	1
ORTHOMCL883(26 genes,26 taxa):	UDP-N-acetylmuramoyl-L-alanine--D-glutamate ligase (EC 6.3.2.9)	none	none	1	1	1	1	1	1	1	1	1	1	1	1	1	1	1	1	1	1	1	1	1	1	1	1	1	1
ORTHOMCL884(26 genes,26 taxa):	Ferrous iron transporter-associated protein FeoA	none	none	1	1	1	1	1	1	1	1	1	1	1	1	1	1	1	1	1	1	1	1	1	1	1	1	1	1
ORTHOMCL885(26 genes,26 taxa):	Site-specific tyrosine recombinase XerD	none	none	1	1	1	1	1	1	1	1	1	1	1	1	1	1	1	1	1	1	1	1	1	1	1	1	1	1
ORTHOMCL892(26 genes,26 taxa):	2,3-bisphosphoglycerate-independent phosphoglycerate mutase (EC 5.4.2.12)	none	none	1	1	1	1	1	1	1	1	1	1	1	1	1	1	1	1	1	1	1	1	1	1	1	1	1	1
ORTHOMCL893(26 genes,26 taxa):	Lipopolysaccharide export system permease protein LptG	none	none	1	1	1	1	1	1	1	1	1	1	1	1	1	1	1	1	1	1	1	1	1	1	1	1	1	1
ORTHOMCL894(26 genes,26 taxa):	Lipopolysaccharide export system permease protein LptF	none	none	1	1	1	1	1	1	1	1	1	1	1	1	1	1	1	1	1	1	1	1	1	1	1	1	1	1
ORTHOMCL899(26 genes,26 taxa):	DNA modification methylase (Adenine-specific methyltransferase) (EC 2.1.1.72)	none	none	1	1	1	1	1	1	1	1	1	1	1	1	1	1	1	1	1	1	1	1	1	1	1	1	1	1
ORTHOMCL900(26 genes,26 taxa):	Diaminohydroxyphosphoribosylaminopyrimidine deaminase (EC 3.5.4.26) / 5-amino-6-(5-phosphoribosylamino)uracil reductase (EC 1.1.1.193)	none	none	1	1	1	1	1	1	1	1	1	1	1	1	1	1	1	1	1	1	1	1	1	1	1	1	1	1
ORTHOMCL903(26 genes,26 taxa):	Nitrogen regulatory protein P-II, GlnK	none	none	1	1	1	1	1	1	1	1	1	1	1	1	1	1	1	1	1	1	1	1	1	1	1	1	1	1
ORTHOMCL904(26 genes,26 taxa):	hypothetical protein	none	none	1	1	1	1	1	1	1	1	1	1	1	1	1	1	1	1	1	1	1	1	1	1	1	1	1	1
ORTHOMCL905(26 genes,26 taxa):	AAA+ ATPase superfamily protein YifB/ComM, associated with DNA recombination	none	none	1	1	1	1	1	1	1	1	1	1	1	1	1	1	1	1	1	1	1	1	1	1	1	1	1	1
ORTHOMCL907(26 genes,26 taxa):	FIG00351032: hypothetical protein	none	none	1	1	1	1	1	1	1	1	1	1	1	1	1	1	1	1	1	1	1	1	1	1	1	1	1	1
ORTHOMCL908(26 genes,26 taxa):	DNA topoisomerase IV subunit A (EC 5.99.1.3)	none	none	1	1	1	1	1	1	1	1	1	1	1	1	1	1	1	1	1	1	1	1	1	1	1	1	1	1
ORTHOMCL909(26 genes,26 taxa):	UPF0126 inner membrane protein YicG	none	none	1	1	1	1	1	1	1	1	1	1	1	1	1	1	1	1	1	1	1	1	1	1	1	1	1	1
ORTHOMCL911(26 genes,26 taxa):	UPF0053 inner membrane protein YoaE	none	none	1	1	1	1	1	1	1	1	1	1	1	1	1	1	1	1	1	1	1	1	1	1	1	1	1	1
ORTHOMCL912(26 genes,26 taxa):	RidA/YER057c/UK114 superfamily, group 2, YoaB-like protein	none	none	1	1	1	1	1	1	1	1	1	1	1	1	1	1	1	1	1	1	1	1	1	1	1	1	1	1
ORTHOMCL916(26 genes,26 taxa):	Alkaline induced inner membrane protein Alx	none	none	1	1	1	1	1	1	1	1	1	1	1	1	1	1	1	1	1	1	1	1	1	1	1	1	1	1
ORTHOMCL917(26 genes,25 taxa):	NAD(FAD)-utilizing dehydrogenases	none	none	1	1	1	1	1	1	1	1	1	1	1	1	1	0	1	1	1	1	1	1	1	1	1	1	2	1
ORTHOMCL918(26 genes,26 taxa):	hypothetical protein	none	none	1	1	1	1	1	1	1	1	1	1	1	1	1	1	1	1	1	1	1	1	1	1	1	1	1	1
ORTHOMCL921(26 genes,26 taxa):	Uncharacterized protein CA_C2659	none	none	1	1	1	1	1	1	1	1	1	1	1	1	1	1	1	1	1	1	1	1	1	1	1	1	1	1
ORTHOMCL922(26 genes,26 taxa):	LSU rRNA pseudouridine(955/2504/2580) synthase (EC 5.4.99.24)	none	none	1	1	1	1	1	1	1	1	1	1	1	1	1	1	1	1	1	1	1	1	1	1	1	1	1	1
ORTHOMCL924(26 genes,26 taxa):	Outer membrane protein romA	none	none	1	1	1	1	1	1	1	1	1	1	1	1	1	1	1	1	1	1	1	1	1	1	1	1	1	1
ORTHOMCL925(26 genes,26 taxa):	FIG001592: Phosphocarrier protein kinase/phosphorylase, nitrogen regulation associated	none	none	1	1	1	1	1	1	1	1	1	1	1	1	1	1	1	1	1	1	1	1	1	1	1	1	1	1
ORTHOMCL926(26 genes,26 taxa):	Adenosine (5')-pentaphospho-(5'')-adenosine pyrophosphohydrolase	none	none	1	1	1	1	1	1	1	1	1	1	1	1	1	1	1	1	1	1	1	1	1	1	1	1	1	1
ORTHOMCL929(26 genes,26 taxa):	hypothetical protein	none	none	1	1	1	1	1	1	1	1	1	1	1	1	1	1	1	1	1	1	1	1	1	1	1	1	1	1
ORTHOMCL932(26 genes,26 taxa):	tRNA pseudouridine(38-40) synthase (EC 5.4.99.12)	none	none	1	1	1	1	1	1	1	1	1	1	1	1	1	1	1	1	1	1	1	1	1	1	1	1	1	1
ORTHOMCL935(26 genes,26 taxa):	Lipid A biosynthesis lauroyl acyltransferase (EC 2.3.1.241)	none	none	1	1	1	1	1	1	1	1	1	1	1	1	1	1	1	1	1	1	1	1	1	1	1	1	1	1
ORTHOMCL936(26 genes,26 taxa):	Protein SlyX	none	none	1	1	1	1	1	1	1	1	1	1	1	1	1	1	1	1	1	1	1	1	1	1	1	1	1	1
ORTHOMCL937(26 genes,26 taxa):	hypothetical protein	none	none	1	1	1	1	1	1	1	1	1	1	1	1	1	1	1	1	1	1	1	1	1	1	1	1	1	1
ORTHOMCL939(26 genes,26 taxa):	N5-carboxyaminoimidazole ribonucleotide mutase (EC 5.4.99.18)	none	none	1	1	1	1	1	1	1	1	1	1	1	1	1	1	1	1	1	1	1	1	1	1	1	1	1	1
ORTHOMCL941(26 genes,26 taxa):	RNA-binding protein	none	none	1	1	1	1	1	1	1	1	1	1	1	1	1	1	1	1	1	1	1	1	1	1	1	1	1	1
ORTHOMCL942(26 genes,26 taxa):	hypothetical protein	none	none	1	1	1	1	1	1	1	1	1	1	1	1	1	1	1	1	1	1	1	1	1	1	1	1	1	1
ORTHOMCL943(26 genes,26 taxa):	hypothetical protein	none	none	1	1	1	1	1	1	1	1	1	1	1	1	1	1	1	1	1	1	1	1	1	1	1	1	1	1
ORTHOMCL944(26 genes,26 taxa):	N5-carboxyaminoimidazole ribonucleotide synthase (EC 6.3.4.18)	none	none	1	1	1	1	1	1	1	1	1	1	1	1	1	1	1	1	1	1	1	1	1	1	1	1	1	1
ORTHOMCL945(26 genes,26 taxa):	Inner membrane protein YbaL, KefB/KefC family	none	none	1	1	1	1	1	1	1	1	1	1	1	1	1	1	1	1	1	1	1	1	1	1	1	1	1	1
ORTHOMCL946(26 genes,26 taxa):	LSU ribosomal protein L33p @ LSU ribosomal protein L33p, zinc-independent	none	none	1	1	1	1	1	1	1	1	1	1	1	1	1	1	1	1	1	1	1	1	1	1	1	1	1	1
ORTHOMCL947(26 genes,26 taxa):	Transcriptional regulator, AcrR family	none	none	1	1	1	1	1	1	1	1	1	1	1	1	1	1	1	1	1	1	1	1	1	1	1	1	1	1
ORTHOMCL951(26 genes,26 taxa):	Peptide-methionine (S)-S-oxide reductase MsrA (EC 1.8.4.11)	none	none	1	1	1	1	1	1	1	1	1	1	1	1	1	1	1	1	1	1	1	1	1	1	1	1	1	1
ORTHOMCL954(26 genes,26 taxa):	Prolipoprotein diacylglyceryl transferase	none	none	1	1	1	1	1	1	1	1	1	1	1	1	1	1	1	1	1	1	1	1	1	1	1	1	1	1
ORTHOMCL955(26 genes,26 taxa):	Putative permease	none	none	1	1	1	1	1	1	1	1	1	1	1	1	1	1	1	1	1	1	1	1	1	1	1	1	1	1
ORTHOMCL956(26 genes,26 taxa):	Nucleoside 5-triphosphatase RdgB (dHAPTP, dITP, XTP-specific) (EC 3.6.1.66)	none	none	1	1	1	1	1	1	1	1	1	1	1	1	1	1	1	1	1	1	1	1	1	1	1	1	1	1
ORTHOMCL957(26 genes,26 taxa):	hypothetical protein	none	none	1	1	1	1	1	1	1	1	1	1	1	1	1	1	1	1	1	1	1	1	1	1	1	1	1	1
ORTHOMCL958(26 genes,26 taxa):	Membrane-bound lytic murein transglycosylase B	none	none	1	1	1	1	1	1	1	1	1	1	1	1	1	1	1	1	1	1	1	1	1	1	1	1	1	1
ORTHOMCL959(26 genes,26 taxa):	Methionine biosynthesis protein MetW	none	none	1	1	1	1	1	1	1	1	1	1	1	1	1	1	1	1	1	1	1	1	1	1	1	1	1	1
ORTHOMCL961(26 genes,26 taxa):	PKHD-type hydroxylase YbiX	none	none	1	1	1	1	1	1	1	1	1	1	1	1	1	1	1	1	1	1	1	1	1	1	1	1	1	1
ORTHOMCL962(26 genes,26 taxa):	Cell division trigger factor (EC 5.2.1.8)	none	none	1	1	1	1	1	1	1	1	1	1	1	1	1	1	1	1	1	1	1	1	1	1	1	1	1	1
ORTHOMCL963(26 genes,26 taxa):	ATP-dependent Clp protease proteolytic subunit ClpP (EC 3.4.21.92)	none	none	1	1	1	1	1	1	1	1	1	1	1	1	1	1	1	1	1	1	1	1	1	1	1	1	1	1
ORTHOMCL964(26 genes,26 taxa):	Anhydro-N-acetylmuramic acid kinase (EC 2.7.1.170)	none	none	1	1	1	1	1	1	1	1	1	1	1	1	1	1	1	1	1	1	1	1	1	1	1	1	1	1
ORTHOMCL968(26 genes,26 taxa):	beta-N-acetylglucosaminidase (EC 3.2.1.52)	none	none	1	1	1	1	1	1	1	1	1	1	1	1	1	1	1	1	1	1	1	1	1	1	1	1	1	1
ORTHOMCL969(26 genes,26 taxa):	Tail-specific protease precursor (EC 3.4.21.102)	none	none	1	1	1	1	1	1	1	1	1	1	1	1	1	1	1	1	1	1	1	1	1	1	1	1	1	1
ORTHOMCL972(26 genes,26 taxa):	Dinucleotide-utilizing enzymes involved in molybdopterin and thiamine biosynthesis family 1	none	none	1	1	1	1	1	1	1	1	1	1	1	1	1	1	1	1	1	1	1	1	1	1	1	1	1	1
ORTHOMCL973(26 genes,25 taxa):	Efflux transport system, outer membrane factor (OMF) lipoprotein	none	none	1	1	1	1	1	1	1	1	1	1	0	1	1	1	1	1	1	1	1	1	1	1	1	1	2	1
ORTHOMCL974(26 genes,25 taxa):	Macrolide export ATP-binding/permease protein MacB	none	none	1	1	1	1	1	1	1	1	1	1	0	1	1	1	1	1	1	1	1	1	1	1	1	1	2	1
ORTHOMCL976(26 genes,25 taxa):	23S rRNA (adenine(2503)-C(2))-methyltransferase @ tRNA (adenine(37)-C(2))-methyltransferase (EC 2.1.1.192)	none	none	1	1	1	1	1	1	1	1	1	1	1	1	1	0	1	1	1	1	1	1	1	1	1	1	2	1
ORTHOMCL977(26 genes,25 taxa):	Type IV pilus biogenesis protein PilF	none	none	1	1	1	1	1	1	1	1	1	1	1	1	1	0	1	1	1	1	1	1	1	1	1	1	2	1
ORTHOMCL978(26 genes,25 taxa):	Outer membrane beta-barrel assembly protein BamB	none	none	1	1	1	1	1	1	1	1	1	1	1	1	1	0	1	1	1	1	1	1	1	1	1	1	2	1
ORTHOMCL984(26 genes,26 taxa):	RNase adapter protein RapZ	none	none	1	1	1	1	1	1	1	1	1	1	1	1	1	1	1	1	1	1	1	1	1	1	1	1	1	1
ORTHOMCL985(26 genes,26 taxa):	Phosphocarrier protein, nitrogen regulation associated	none	none	1	1	1	1	1	1	1	1	1	1	1	1	1	1	1	1	1	1	1	1	1	1	1	1	1	1
ORTHOMCL995(26 genes,26 taxa):	Thioredoxin	none	none	1	1	1	1	1	1	1	1	1	1	1	1	1	1	1	1	1	1	1	1	1	1	1	1	1	1
ORTHOMCL1000(26 genes,26 taxa):	Cell division integral membrane protein, YggT and half-length relatives	none	none	1	1	1	1	1	1	1	1	1	1	1	1	1	1	1	1	1	1	1	1	1	1	1	1	1	1
ORTHOMCL1002(26 genes,26 taxa):	Potassium efflux system KefA protein / Small-conductance mechanosensitive channel	none	none	1	1	1	1	1	1	1	1	1	1	1	1	1	1	1	1	1	1	1	1	1	1	1	1	1	1
ORTHOMCL1003(26 genes,26 taxa):	hypothetical protein	none	none	1	1	1	1	1	1	1	1	1	1	1	1	1	1	1	1	1	1	1	1	1	1	1	1	1	1
ORTHOMCL1005(26 genes,26 taxa):	Serine-protein kinase RsbW (EC 2.7.11.1)	none	none	1	1	1	1	1	1	1	1	1	1	1	1	1	1	1	1	1	1	1	1	1	1	1	1	1	1
ORTHOMCL1006(26 genes,26 taxa):	Serine phosphatase RsbU, regulator of sigma subunit	none	none	1	1	1	1	1	1	1	1	1	1	1	1	1	1	1	1	1	1	1	1	1	1	1	1	1	1
ORTHOMCL1007(26 genes,26 taxa):	Outer-membrane-phospholipid-binding lipoprotein MlaA	none	none	1	1	1	1	1	1	1	1	1	1	1	1	1	1	1	1	1	1	1	1	1	1	1	1	1	1
ORTHOMCL1015(26 genes,26 taxa):	Bis(5'-nucleosyl)-tetraphosphatase, symmetrical (EC 3.6.1.41)	none	none	1	1	1	1	1	1	1	1	1	1	1	1	1	1	1	1	1	1	1	1	1	1	1	1	1	1
ORTHOMCL1016(26 genes,26 taxa):	Ribosome LSU-associated GTP-binding protein HflX	none	none	1	1	1	1	1	1	1	1	1	1	1	1	1	1	1	1	1	1	1	1	1	1	1	1	1	1
ORTHOMCL1017(26 genes,26 taxa):	Acyl-CoA:1-acyl-sn-glycerol-3-phosphate acyltransferase (EC 2.3.1.51)	none	none	1	1	1	1	1	1	1	1	1	1	1	1	1	1	1	1	1	1	1	1	1	1	1	1	1	1
ORTHOMCL1018(26 genes,26 taxa):	FMN adenylyltransferase (EC 2.7.7.2) / Riboflavin kinase (EC 2.7.1.26)	none	none	1	1	1	1	1	1	1	1	1	1	1	1	1	1	1	1	1	1	1	1	1	1	1	1	1	1
ORTHOMCL1019(26 genes,26 taxa):	Cardiolipin synthase (EC 2.7.8.-) phosphatidylethanolamine-utilizing, bacterial type ClsC	none	none	1	1	1	1	1	1	1	1	1	1	1	1	1	1	1	1	1	1	1	1	1	1	1	1	1	1
ORTHOMCL1020(26 genes,26 taxa):	Phosphoesterase	none	none	1	1	1	1	1	1	1	1	1	1	1	1	1	1	1	1	1	1	1	1	1	1	1	1	1	1
ORTHOMCL1021(26 genes,26 taxa):	FIG01964566: Predicted membrane protein, hemolysin III homolog	none	none	1	1	1	1	1	1	1	1	1	1	1	1	1	1	1	1	1	1	1	1	1	1	1	1	1	1
ORTHOMCL1022(26 genes,26 taxa):	SAM-dependent methyltransferase	none	none	1	1	1	1	1	1	1	1	1	1	1	1	1	1	1	1	1	1	1	1	1	1	1	1	1	1
ORTHOMCL1025(26 genes,26 taxa):	Lysine-specific permease	none	none	1	1	1	1	1	1	1	1	1	1	1	1	1	1	1	1	1	1	1	1	1	1	1	1	1	1
ORTHOMCL1026(26 genes,26 taxa):	16S rRNA (guanine(1207)-N(2))-methyltransferase (EC 2.1.1.172)	none	none	1	1	1	1	1	1	1	1	1	1	1	1	1	1	1	1	1	1	1	1	1	1	1	1	1	1
ORTHOMCL1031(26 genes,26 taxa):	FMN oxidoreductase	none	none	1	1	1	1	1	1	1	1	1	1	1	1	1	1	1	1	1	1	1	1	1	1	1	1	1	1
ORTHOMCL1032(26 genes,26 taxa):	Transcriptional regulator of pyrimidine catabolism (TetR family)	none	none	1	1	1	1	1	1	1	1	1	1	1	1	1	1	1	1	1	1	1	1	1	1	1	1	1	1
ORTHOMCL1033(26 genes,26 taxa):	tRNA-modifying protein YgfZ	none	none	1	1	1	1	1	1	1	1	1	1	1	1	1	1	1	1	1	1	1	1	1	1	1	1	1	1
ORTHOMCL1035(26 genes,26 taxa):	Protein PhnA	none	none	1	1	1	1	1	1	1	1	1	1	1	1	1	1	1	1	1	1	1	1	1	1	1	1	1	1
ORTHOMCL1036(26 genes,26 taxa):	Hydroxymethylpyrimidine phosphate kinase ThiD (EC 2.7.4.7)	none	none	1	1	1	1	1	1	1	1	1	1	1	1	1	1	1	1	1	1	1	1	1	1	1	1	1	1
ORTHOMCL1040(26 genes,26 taxa):	Two-component transcriptional response regulator, OmpR family	none	none	1	1	1	1	1	1	1	1	1	1	1	1	1	1	1	1	1	1	1	1	1	1	1	1	1	1
ORTHOMCL1041(26 genes,26 taxa):	Two-component system sensor histidine kinase	none	none	1	1	1	1	1	1	1	1	1	1	1	1	1	1	1	1	1	1	1	1	1	1	1	1	1	1
ORTHOMCL1044(26 genes,26 taxa):	Transcriptional regulator, LysR family	none	none	1	1	1	1	1	1	1	1	1	1	1	1	1	1	1	1	1	1	1	1	1	1	1	1	1	1
ORTHOMCL1045(26 genes,26 taxa):	Ferredoxin--NADP(+) reductase (EC 1.18.1.2) @ Flavodoxin--NADP(+) reductase (EC 1.19.1.1)	none	none	1	1	1	1	1	1	1	1	1	1	1	1	1	1	1	1	1	1	1	1	1	1	1	1	1	1
ORTHOMCL1046(26 genes,26 taxa):	FIG00351014: hypothetical protein	none	none	1	1	1	1	1	1	1	1	1	1	1	1	1	1	1	1	1	1	1	1	1	1	1	1	1	1
ORTHOMCL1047(26 genes,26 taxa):	Small-conductance mechanosensitive channel	none	none	1	1	1	1	1	1	1	1	1	1	1	1	1	1	1	1	1	1	1	1	1	1	1	1	1	1
ORTHOMCL1048(26 genes,26 taxa):	Uncharacterized protein YhiN	none	none	1	1	1	1	1	1	1	1	1	1	1	1	1	1	1	1	1	1	1	1	1	1	1	1	1	1
ORTHOMCL1049(26 genes,26 taxa):	pyridoxal phosphate-dependent deaminase, putative	none	none	1	1	1	1	1	1	1	1	1	1	1	1	1	1	1	1	1	1	1	1	1	1	1	1	1	1
ORTHOMCL1050(26 genes,26 taxa):	putative signal peptide	none	none	1	1	1	1	1	1	1	1	1	1	1	1	1	1	1	1	1	1	1	1	1	1	1	1	1	1
ORTHOMCL1052(26 genes,26 taxa):	[4Fe-4S] cluster assembly scaffold protein Mrp (=ApbC)	none	none	1	1	1	1	1	1	1	1	1	1	1	1	1	1	1	1	1	1	1	1	1	1	1	1	1	1
ORTHOMCL1053(26 genes,25 taxa):	Transporter, LysE family	none	none	1	1	1	1	1	2	1	1	1	1	1	1	1	1	1	1	1	1	1	1	1	0	1	1	1	1
ORTHOMCL1056(26 genes,26 taxa):	twitching motility protein PilH	none	none	1	1	1	1	1	1	1	1	1	1	1	1	1	1	1	1	1	1	1	1	1	1	1	1	1	1
ORTHOMCL1058(26 genes,26 taxa):	Entericidin A/B family protein	none	none	1	1	1	1	1	1	1	1	1	1	1	1	1	1	1	1	1	1	1	1	1	1	1	1	1	1
ORTHOMCL1059(26 genes,26 taxa):	hypothetical protein	none	none	1	1	1	1	1	1	1	1	1	1	1	1	1	1	1	1	1	1	1	1	1	1	1	1	1	1
ORTHOMCL1060(26 genes,26 taxa):	Uncharacterized protein PA4513	none	none	1	1	1	1	1	1	1	1	1	1	1	1	1	1	1	1	1	1	1	1	1	1	1	1	1	1
ORTHOMCL1061(26 genes,26 taxa):	Putative oxidoreductase	none	none	1	1	1	1	1	1	1	1	1	1	1	1	1	1	1	1	1	1	1	1	1	1	1	1	1	1
ORTHOMCL1062(26 genes,26 taxa):	putative membrane protein	none	none	1	1	1	1	1	1	1	1	1	1	1	1	1	1	1	1	1	1	1	1	1	1	1	1	1	1
ORTHOMCL1063(26 genes,26 taxa):	Putative efflux (PET) family inner membrane protein YccS	none	none	1	1	1	1	1	1	1	1	1	1	1	1	1	1	1	1	1	1	1	1	1	1	1	1	1	1
ORTHOMCL1065(26 genes,26 taxa):	FIG00613342: Bacterial patatin-like phospholipase domain containing protein	none	none	1	1	1	1	1	1	1	1	1	1	1	1	1	1	1	1	1	1	1	1	1	1	1	1	1	1
ORTHOMCL1067(26 genes,26 taxa):	3-demethylubiquinol 3-O-methyltransferase (EC 2.1.1.64) @ 2-polyprenyl-6-hydroxyphenyl methylase (EC 2.1.1.222)	none	none	1	1	1	1	1	1	1	1	1	1	1	1	1	1	1	1	1	1	1	1	1	1	1	1	1	1
ORTHOMCL1069(26 genes,26 taxa):	Rhomboid family protein	none	none	1	1	1	1	1	1	1	1	1	1	1	1	1	1	1	1	1	1	1	1	1	1	1	1	1	1
ORTHOMCL1070(26 genes,26 taxa):	[4Fe-4S] cluster carrier protein NfuA	none	none	1	1	1	1	1	1	1	1	1	1	1	1	1	1	1	1	1	1	1	1	1	1	1	1	1	1
ORTHOMCL1071(26 genes,26 taxa):	Carbonic anhydrase, beta class (EC 4.2.1.1)	none	none	1	1	1	1	1	1	1	1	1	1	1	1	1	1	1	1	1	1	1	1	1	1	1	1	1	1
ORTHOMCL1072(26 genes,26 taxa):	hypothetical protein	none	none	1	1	1	1	1	1	1	1	1	1	1	1	1	1	1	1	1	1	1	1	1	1	1	1	1	1
ORTHOMCL1073(26 genes,26 taxa):	Monofunctional biosynthetic peptidoglycan transglycosylase	none	none	1	1	1	1	1	1	1	1	1	1	1	1	1	1	1	1	1	1	1	1	1	1	1	1	1	1
ORTHOMCL1074(26 genes,26 taxa):	Hydrogen peroxide-inducible genes activator => OxyR	none	none	1	1	1	1	1	1	1	1	1	1	1	1	1	1	1	1	1	1	1	1	1	1	1	1	1	1
ORTHOMCL1075(26 genes,26 taxa):	Hydrolase, alpha/beta fold family	none	none	1	1	1	1	1	1	1	1	1	1	1	1	1	1	1	1	1	1	1	1	1	1	1	1	1	1
ORTHOMCL1079(26 genes,26 taxa):	1,6-anhydro-N-acetylmuramyl-L-alanine amidase	none	none	1	1	1	1	1	1	1	1	1	1	1	1	1	1	1	1	1	1	1	1	1	1	1	1	1	1
ORTHOMCL1080(26 genes,26 taxa):	NAD synthetase (EC 6.3.1.5) / Glutamine amidotransferase chain of NAD synthetase	none	none	1	1	1	1	1	1	1	1	1	1	1	1	1	1	1	1	1	1	1	1	1	1	1	1	1	1
ORTHOMCL1083(26 genes,26 taxa):	Peptidoglycan lipid II flippase MurJ	none	none	1	1	1	1	1	1	1	1	1	1	1	1	1	1	1	1	1	1	1	1	1	1	1	1	1	1
ORTHOMCL1085(26 genes,26 taxa):	Succinate dehydrogenase flavoprotein subunit (EC 1.3.5.1)	none	none	1	1	1	1	1	1	1	1	1	1	1	1	1	1	1	1	1	1	1	1	1	1	1	1	1	1
ORTHOMCL1086(26 genes,26 taxa):	Succinate dehydrogenase iron-sulfur protein (EC 1.3.5.1)	none	none	1	1	1	1	1	1	1	1	1	1	1	1	1	1	1	1	1	1	1	1	1	1	1	1	1	1
ORTHOMCL1089(26 genes,26 taxa):	UPF0260 protein YcgN	none	none	1	1	1	1	1	1	1	1	1	1	1	1	1	1	1	1	1	1	1	1	1	1	1	1	1	1
ORTHOMCL1091(26 genes,26 taxa):	Methenyltetrahydrofolate cyclohydrolase (EC 3.5.4.9) / Methylenetetrahydrofolate dehydrogenase (NADP+) (EC 1.5.1.5)	none	none	1	1	1	1	1	1	1	1	1	1	1	1	1	1	1	1	1	1	1	1	1	1	1	1	1	1
ORTHOMCL1092(26 genes,26 taxa):	putative 3',5'-cyclic-nucleotide phosphodiesterase	none	none	1	1	1	1	1	1	1	1	1	1	1	1	1	1	1	1	1	1	1	1	1	1	1	1	1	1
ORTHOMCL1093(26 genes,26 taxa):	Heat shock protein 10 kDa family chaperone GroES	none	none	1	1	1	1	1	1	1	1	1	1	1	1	1	1	1	1	1	1	1	1	1	1	1	1	1	1
ORTHOMCL1094(26 genes,26 taxa):	Replication-associated recombination protein RarA	none	none	1	1	1	1	1	1	1	1	1	1	1	1	1	1	1	1	1	1	1	1	1	1	1	1	1	1
ORTHOMCL1096(26 genes,26 taxa):	Peptidoglycan D,D-transpeptidase MrdA (EC 3.4.16.4)	none	none	1	1	1	1	1	1	1	1	1	1	1	1	1	1	1	1	1	1	1	1	1	1	1	1	1	1
ORTHOMCL1097(26 genes,26 taxa):	FIG00969471: hypothetical protein	none	none	1	1	1	1	1	1	1	1	1	1	1	1	1	1	1	1	1	1	1	1	1	1	1	1	1	1
ORTHOMCL1101(26 genes,26 taxa):	Iron-sulfur cluster-binding protein	none	none	1	1	1	1	1	1	1	1	1	1	1	1	1	1	1	1	1	1	1	1	1	1	1	1	1	1
ORTHOMCL1102(26 genes,26 taxa):	hypothetical protein	none	none	1	1	1	1	1	1	1	1	1	1	1	1	1	1	1	1	1	1	1	1	1	1	1	1	1	1
ORTHOMCL1103(26 genes,26 taxa):	23S rRNA (pseudouridine(1915)-N(3))-methyltransferase (EC 2.1.1.177)	none	none	1	1	1	1	1	1	1	1	1	1	1	1	1	1	1	1	1	1	1	1	1	1	1	1	1	1
ORTHOMCL1104(26 genes,26 taxa):	putative lipoprotein-34 precursor (NlpB)	none	none	1	1	1	1	1	1	1	1	1	1	1	1	1	1	1	1	1	1	1	1	1	1	1	1	1	1
ORTHOMCL1108(26 genes,26 taxa):	hypothetical protein	none	none	1	1	1	1	1	1	1	1	1	1	1	1	1	1	1	1	1	1	1	1	1	1	1	1	1	1
ORTHOMCL1109(26 genes,26 taxa):	FIG001590: Putative conserved exported protein precursor	none	none	1	1	1	1	1	1	1	1	1	1	1	1	1	1	1	1	1	1	1	1	1	1	1	1	1	1
ORTHOMCL1112(25 genes,24 taxa):	Multidrug efflux system MdtABC-TolC, inner-membrane proton/drug antiporter MdtB (RND type)	none	none	0	0	1	1	1	2	1	1	1	1	1	1	1	1	1	1	1	1	1	1	1	1	1	1	1	1
ORTHOMCL1114(25 genes,25 taxa):	Lipoprotein-releasing system ATP-binding protein LolD	none	none	1	1	1	1	1	1	1	1	1	1	1	1	1	1	1	1	0	1	1	1	1	1	1	1	1	1
ORTHOMCL1115(25 genes,25 taxa):	Alkanesulfonate utilization operon LysR-family regulator Cbl	none	none	1	1	1	1	1	1	1	1	1	1	1	1	1	0	1	1	1	1	1	1	1	1	1	1	1	1
ORTHOMCL1116(25 genes,25 taxa):	FIG00974664: hypothetical protein	none	none	1	1	1	1	1	1	1	1	1	1	1	1	1	0	1	1	1	1	1	1	1	1	1	1	1	1
ORTHOMCL1117(25 genes,24 taxa):	Outer membrane lipoprotein	none	none	1	1	2	0	0	1	1	1	1	1	1	1	1	1	1	1	1	1	1	1	1	1	1	1	1	1
ORTHOMCL1118(25 genes,25 taxa):	tRNA-specific 2-thiouridylase MnmA (EC 2.8.1.13)	none	none	1	1	1	1	1	1	1	1	1	1	1	1	1	0	1	1	1	1	1	1	1	1	1	1	1	1
ORTHOMCL1119(25 genes,25 taxa):	Nudix-like NDP and NTP phosphohydrolase NudJ	none	none	1	1	1	1	1	1	1	1	1	1	1	1	1	0	1	1	1	1	1	1	1	1	1	1	1	1
ORTHOMCL1121(25 genes,25 taxa):	5'-nucleotidase SurE (EC 3.1.3.5)	none	none	1	1	1	0	1	1	1	1	1	1	1	1	1	1	1	1	1	1	1	1	1	1	1	1	1	1
ORTHOMCL1122(25 genes,25 taxa):	LSU ribosomal protein L31p @ LSU ribosomal protein L31p, zinc-dependent	none	none	1	1	1	1	1	1	1	1	1	1	1	1	1	0	1	1	1	1	1	1	1	1	1	1	1	1
ORTHOMCL1123(25 genes,25 taxa):	SSU rRNA pseudouridine(516) synthase (EC 5.4.99.19)	none	none	1	1	1	1	1	1	1	1	1	1	1	1	1	0	1	1	1	1	1	1	1	1	1	1	1	1
ORTHOMCL1124(25 genes,25 taxa):	Antitoxin DinJ (binds YafQ toxin)	none	none	1	1	1	1	1	1	1	1	1	1	1	1	1	0	1	1	1	1	1	1	1	1	1	1	1	1
ORTHOMCL1125(25 genes,25 taxa):	Pseudouridine synthase (EC 4.2.1.70), PA2043 type	none	none	1	1	1	1	1	1	1	1	1	1	1	1	1	0	1	1	1	1	1	1	1	1	1	1	1	1
ORTHOMCL1128(25 genes,25 taxa):	Periplasmic chaperone and peptidyl-prolyl cis-trans isomerase of outer membrane proteins SurA (EC 5.2.1.8)	none	none	1	1	1	1	1	1	1	1	1	1	1	1	1	0	1	1	1	1	1	1	1	1	1	1	1	1
ORTHOMCL1129(25 genes,25 taxa):	Enoyl-CoA hydratase/isomerase	none	none	1	1	1	1	1	1	1	1	1	1	1	1	1	0	1	1	1	1	1	1	1	1	1	1	1	1
ORTHOMCL1130(25 genes,25 taxa):	tRNA-specific adenosine-34 deaminase (EC 3.5.4.33)	none	none	1	1	1	1	1	1	1	1	1	1	1	1	1	0	1	1	1	1	1	1	1	1	1	1	1	1
ORTHOMCL1132(25 genes,25 taxa):	hypothetical protein	none	none	1	1	1	1	1	1	1	1	1	1	1	1	1	0	1	1	1	1	1	1	1	1	1	1	1	1
ORTHOMCL1133(25 genes,25 taxa):	Phosphoenolpyruvate synthase regulatory protein	none	none	1	1	1	1	1	1	1	1	1	1	1	1	1	0	1	1	1	1	1	1	1	1	1	1	1	1
ORTHOMCL1135(25 genes,25 taxa):	Protein tyrosine phosphatase	none	none	1	1	1	0	1	1	1	1	1	1	1	1	1	1	1	1	1	1	1	1	1	1	1	1	1	1
ORTHOMCL1136(25 genes,25 taxa):	G:T/U mismatch-specific uracil/thymine DNA-glycosylase (EC 3.2.2.27)	none	none	1	1	1	1	0	1	1	1	1	1	1	1	1	1	1	1	1	1	1	1	1	1	1	1	1	1
ORTHOMCL1138(25 genes,25 taxa):	UPF0060 membrane protein YnfA	none	none	1	1	1	1	1	1	1	1	1	1	1	1	1	1	1	1	1	1	1	1	1	0	1	1	1	1
ORTHOMCL1139(25 genes,25 taxa):	Coenzyme F420-dependent N5,N10-methylene tetrahydromethanopterin reductase and related flavin-dependent oxidoreductases; sulfonate monooxygenase	none	none	0	1	1	1	1	1	1	1	1	1	1	1	1	1	1	1	1	1	1	1	1	1	1	1	1	1
ORTHOMCL1140(25 genes,25 taxa):	Oxygen-insensitive NAD(P)H nitroreductase (EC 1.-.-.-) / Dihydropteridine reductase (EC 1.5.1.34)	none	none	1	1	1	0	1	1	1	1	1	1	1	1	1	1	1	1	1	1	1	1	1	1	1	1	1	1
ORTHOMCL1141(25 genes,25 taxa):	tRNA-5-carboxymethylaminomethyl-2-thiouridine(34) synthesis protein MnmG	none	none	1	1	1	1	1	1	1	1	1	1	1	1	1	0	1	1	1	1	1	1	1	1	1	1	1	1
ORTHOMCL1144(25 genes,25 taxa):	Probable transcriptional regulatory protein YebC	none	none	1	1	1	1	1	1	1	1	1	1	1	1	1	1	1	1	1	1	1	1	0	1	1	1	1	1
ORTHOMCL1145(25 genes,24 taxa):	Zn-dependent protease with chaperone function PA4632	none	none	1	1	1	1	1	1	1	1	1	1	1	1	1	0	1	1	1	2	1	0	1	1	1	1	1	1
ORTHOMCL1147(25 genes,25 taxa):	Type II secretory pathway, ATPase PulE/Tfp pilus assembly pathway, ATPase PilB	none	none	1	1	1	0	1	1	1	1	1	1	1	1	1	1	1	1	1	1	1	1	1	1	1	1	1	1
ORTHOMCL1148(25 genes,25 taxa):	hypothetical protein	none	none	1	1	0	1	1	1	1	1	1	1	1	1	1	1	1	1	1	1	1	1	1	1	1	1	1	1
ORTHOMCL1149(25 genes,24 taxa):	NAD-specific glutamate dehydrogenase (EC 1.4.1.2); NADP-specific glutamate dehydrogenase (EC 1.4.1.4)	none	none	0	0	1	1	2	1	1	1	1	1	1	1	1	1	1	1	1	1	1	1	1	1	1	1	1	1
ORTHOMCL1151(25 genes,25 taxa):	NADPH-dependent 7-cyano-7-deazaguanine reductase (EC 1.7.1.13)	none	none	1	1	1	1	1	1	1	1	1	1	1	1	1	1	1	0	1	1	1	1	1	1	1	1	1	1
ORTHOMCL1152(25 genes,25 taxa):	hypothetical protein	none	none	1	1	1	1	1	1	1	1	1	1	1	1	1	1	1	0	1	1	1	1	1	1	1	1	1	1
ORTHOMCL1154(25 genes,25 taxa):	Pirin	none	none	1	1	1	1	0	1	1	1	1	1	1	1	1	1	1	1	1	1	1	1	1	1	1	1	1	1
ORTHOMCL1155(25 genes,25 taxa):	Uncharacterized ferredoxin-like protein YfhL	none	none	1	1	1	1	1	1	1	1	0	1	1	1	1	1	1	1	1	1	1	1	1	1	1	1	1	1
ORTHOMCL1158(25 genes,25 taxa):	Aspartyl-tRNA(Asn) amidotransferase subunit A (EC 6.3.5.6) @ Glutamyl-tRNA(Gln) amidotransferase subunit A (EC 6.3.5.7)	none	none	1	1	1	1	1	1	1	1	1	1	1	1	1	0	1	1	1	1	1	1	1	1	1	1	1	1
ORTHOMCL1159(25 genes,25 taxa):	Aspartyl-tRNA(Asn) amidotransferase subunit B (EC 6.3.5.6) @ Glutamyl-tRNA(Gln) amidotransferase subunit B (EC 6.3.5.7)	none	none	1	1	1	1	1	1	1	1	1	1	1	1	1	1	1	0	1	1	1	1	1	1	1	1	1	1
ORTHOMCL1161(25 genes,24 taxa):	Multidrug efflux system EmrAB-OMF, inner-membrane proton/drug antiporter EmrB (MFS type)	none	none	0	0	1	1	2	1	1	1	1	1	1	1	1	1	1	1	1	1	1	1	1	1	1	1	1	1
ORTHOMCL1163(25 genes,25 taxa):	Segregation and condensation protein A	none	none	1	1	1	1	1	1	1	1	1	1	1	1	1	1	1	1	1	1	1	1	1	0	1	1	1	1
ORTHOMCL1168(25 genes,25 taxa):	GMP synthase [glutamine-hydrolyzing], amidotransferase subunit (EC 6.3.5.2) / GMP synthase [glutamine-hydrolyzing], ATP pyrophosphatase subunit (EC 6.3.5.2)	none	none	1	1	1	1	1	1	1	1	1	1	1	1	1	0	1	1	1	1	1	1	1	1	1	1	1	1
ORTHOMCL1170(25 genes,25 taxa):	Cell division protein BolA	none	none	1	1	1	1	1	1	1	1	1	1	1	1	1	0	1	1	1	1	1	1	1	1	1	1	1	1
ORTHOMCL1171(25 genes,25 taxa):	Putative DNA-binding protein	none	none	1	1	1	1	1	1	1	1	1	1	1	1	1	1	1	1	1	1	1	0	1	1	1	1	1	1
ORTHOMCL1172(25 genes,25 taxa):	Putative polysaccharide export protein YccZ precursor	none	none	1	1	1	1	1	1	1	1	1	1	0	1	1	1	1	1	1	1	1	1	1	1	1	1	1	1
ORTHOMCL1173(25 genes,25 taxa):	Low molecular weight protein-tyrosine-phosphatase (EC 3.1.3.48) => Etp	none	none	1	1	1	1	1	1	1	1	1	1	0	1	1	1	1	1	1	1	1	1	1	1	1	1	1	1
ORTHOMCL1174(25 genes,25 taxa):	Tyrosine-protein kinase (EC 2.7.10.2)	none	none	1	1	1	1	1	1	1	1	1	1	0	1	1	1	1	1	1	1	1	1	1	1	1	1	1	1
ORTHOMCL1179(25 genes,24 taxa):	probable alpha helix chain yaiN	none	none	2	1	1	1	1	0	1	1	1	1	1	1	1	1	0	1	1	1	1	1	1	1	1	1	1	1
ORTHOMCL1181(25 genes,24 taxa):	Two-component system sensor histidine kinase	none	none	1	1	1	0	0	1	1	1	1	1	1	1	1	1	1	1	1	1	1	1	1	1	1	1	2	1
ORTHOMCL1182(25 genes,24 taxa):	Cobalt/zinc/cadmium resistance protein CzcD	none	none	2	1	1	1	1	0	1	1	1	1	1	1	1	1	0	1	1	1	1	1	1	1	1	1	1	1
ORTHOMCL1184(25 genes,25 taxa):	Proton/glutamate symporter @ Sodium/glutamate symporter	none	none	1	1	1	1	0	1	1	1	1	1	1	1	1	1	1	1	1	1	1	1	1	1	1	1	1	1
ORTHOMCL1185(25 genes,25 taxa):	Lysine decarboxylase family	none	none	1	1	1	1	1	1	1	1	1	1	1	1	1	1	1	1	1	1	1	1	1	0	1	1	1	1
ORTHOMCL1186(25 genes,25 taxa):	Threonine/homoserine exporter RhtA	none	none	1	1	1	1	1	1	1	1	1	1	1	1	1	1	1	1	1	1	1	1	1	0	1	1	1	1
ORTHOMCL1188(25 genes,25 taxa):	hypothetical protein	none	none	1	1	1	1	1	1	1	1	1	1	1	1	1	0	1	1	1	1	1	1	1	1	1	1	1	1
ORTHOMCL1189(25 genes,25 taxa):	UDP-galactose-lipid carrier transferase (EC 2.-.-.-)	none	none	1	1	1	1	1	1	1	1	1	1	1	1	1	1	1	1	1	1	1	1	1	0	1	1	1	1
ORTHOMCL1190(25 genes,25 taxa):	Outer membrane low permeability porin, OprD family	none	none	1	1	1	0	1	1	1	1	1	1	1	1	1	1	1	1	1	1	1	1	1	1	1	1	1	1
ORTHOMCL1191(25 genes,25 taxa):	Lysine decarboxylase family	none	none	1	1	1	1	1	1	1	1	1	1	1	1	1	0	1	1	1	1	1	1	1	1	1	1	1	1
ORTHOMCL1192(25 genes,24 taxa):	33 kDa chaperonin HslO	none	none	1	1	1	1	1	1	1	1	1	1	1	1	1	1	0	0	1	1	1	1	1	1	1	1	2	1
ORTHOMCL1194(25 genes,25 taxa):	Transcriptional regulator, LysR family	none	none	1	1	1	1	1	1	1	1	1	1	1	1	1	1	1	0	1	1	1	1	1	1	1	1	1	1
ORTHOMCL1195(25 genes,25 taxa):	Bis-ABC ATPase Uup	none	none	1	1	1	1	1	1	1	1	1	1	1	1	1	1	1	0	1	1	1	1	1	1	1	1	1	1
ORTHOMCL1196(25 genes,25 taxa):	Transcriptional regulator, AraC family	none	none	1	1	1	1	1	1	1	1	1	1	1	1	1	1	1	0	1	1	1	1	1	1	1	1	1	1
ORTHOMCL1197(25 genes,25 taxa):	Alkanesulfonate ABC transporter ATP-binding protein SsuB	none	none	1	1	1	1	0	1	1	1	1	1	1	1	1	1	1	1	1	1	1	1	1	1	1	1	1	1
ORTHOMCL1198(25 genes,25 taxa):	Alkanesulfonate ABC transporter permease protein SsuC	none	none	1	1	1	1	0	1	1	1	1	1	1	1	1	1	1	1	1	1	1	1	1	1	1	1	1	1
ORTHOMCL1199(25 genes,25 taxa):	Membrane fusion component of MSF-type tripartite multidrug efflux system	none	none	0	1	1	1	1	1	1	1	1	1	1	1	1	1	1	1	1	1	1	1	1	1	1	1	1	1
ORTHOMCL1202(25 genes,24 taxa):	FIG00350282: hypothetical protein	none	none	1	0	1	1	1	1	1	1	1	1	1	0	1	1	1	1	1	1	1	1	1	1	1	1	2	1
ORTHOMCL1203(25 genes,25 taxa):	FIG00350901: hypothetical protein	none	none	1	1	1	1	1	1	1	1	1	1	1	0	1	1	1	1	1	1	1	1	1	1	1	1	1	1
ORTHOMCL1204(25 genes,25 taxa):	Thiaminase II (EC 3.5.99.2) involved in salvage of thiamin pyrimidine moiety	none	none	1	1	1	1	1	1	1	1	1	1	1	0	1	1	1	1	1	1	1	1	1	1	1	1	1	1
ORTHOMCL1207(25 genes,12 taxa):	IS1381, transposase OrfA	none	none	1	2	0	8	0	0	1	0	0	1	0	0	0	0	1	1	3	2	2	1	2	0	0	0	0	0
ORTHOMCL1208(24 genes,21 taxa):	Uncharacterized amino acid permease, GabP family	none	none	1	1	2	2	1	1	1	0	1	1	1	2	1	1	1	1	1	1	1	1	1	1	0	0	0	0
ORTHOMCL1209(24 genes,23 taxa):	Proton/glutamate symporter @ Proton/aspartate symporter	none	none	0	0	1	1	0	1	2	1	1	1	1	1	1	1	1	1	1	1	1	1	1	1	1	1	1	1
ORTHOMCL1210(24 genes,24 taxa):	Holliday junction ATP-dependent DNA helicase RuvB (EC 3.6.4.12)	none	none	1	1	1	1	1	1	1	1	1	1	1	1	1	1	1	1	1	1	1	0	0	1	1	1	1	1
ORTHOMCL1211(24 genes,24 taxa):	Transcriptional regulator ArgP, LysR family	none	none	0	1	1	1	1	1	0	1	1	1	1	1	1	1	1	1	1	1	1	1	1	1	1	1	1	1
ORTHOMCL1213(24 genes,24 taxa):	Type IV pilus biogenesis protein PilZ	none	none	1	1	1	0	0	1	1	1	1	1	1	1	1	1	1	1	1	1	1	1	1	1	1	1	1	1
ORTHOMCL1216(24 genes,24 taxa):	hypothetical protein	none	none	1	1	1	1	1	1	1	1	1	1	1	1	1	1	0	0	1	1	1	1	1	1	1	1	1	1
ORTHOMCL1217(24 genes,24 taxa):	Acyl-CoA dehydrogenase; probable dibenzothiophene desulfurization enzyme	none	none	0	0	1	1	1	1	1	1	1	1	1	1	1	1	1	1	1	1	1	1	1	1	1	1	1	1
ORTHOMCL1218(24 genes,24 taxa):	Acyl-CoA dehydrogenase; probable dibenzothiophene desulfurization enzyme	none	none	0	0	1	1	1	1	1	1	1	1	1	1	1	1	1	1	1	1	1	1	1	1	1	1	1	1
ORTHOMCL1219(24 genes,24 taxa):	Coenzyme F420-dependent N5,N10-methylene tetrahydromethanopterin reductase and related flavin-dependent oxidoreductases	none	none	0	0	1	1	1	1	1	1	1	1	1	1	1	1	1	1	1	1	1	1	1	1	1	1	1	1
ORTHOMCL1224(24 genes,24 taxa):	putative lipoprotein	none	none	1	1	1	0	0	1	1	1	1	1	1	1	1	1	1	1	1	1	1	1	1	1	1	1	1	1
ORTHOMCL1225(24 genes,24 taxa):	Cytochrome b561	none	none	1	1	1	1	1	1	1	1	1	1	1	1	1	1	1	1	1	1	1	1	1	0	0	1	1	1
ORTHOMCL1226(24 genes,24 taxa):	Putative hydrolase	none	none	1	1	1	1	1	1	0	1	1	1	1	1	1	0	1	1	1	1	1	1	1	1	1	1	1	1
ORTHOMCL1227(24 genes,24 taxa):	Mutator MutT protein (7,8-dihydro-8-oxoguanine-triphosphatase) (EC 3.6.1.-) / Thiazole tautomerase TenI-like domain	none	none	1	1	1	0	1	1	1	1	1	1	1	1	1	0	1	1	1	1	1	1	1	1	1	1	1	1
ORTHOMCL1228(24 genes,24 taxa):	Cobalt/zinc/cadmium resistance protein CzcD	none	none	1	1	1	0	0	1	1	1	1	1	1	1	1	1	1	1	1	1	1	1	1	1	1	1	1	1
ORTHOMCL1234(24 genes,24 taxa):	Membrane protein insertion efficiency factor YidD	none	none	1	1	1	1	1	1	1	1	1	1	1	1	1	1	1	1	1	1	1	1	1	1	1	0	0	1
ORTHOMCL1235(24 genes,24 taxa):	Multidrug efflux system EmrAB-OMF, membrane fusion component EmrA	none	none	0	0	1	1	1	1	1	1	1	1	1	1	1	1	1	1	1	1	1	1	1	1	1	1	1	1
ORTHOMCL1236(24 genes,24 taxa):	Type IV pilus assembly ATPase component PilU	none	none	1	1	1	0	0	1	1	1	1	1	1	1	1	1	1	1	1	1	1	1	1	1	1	1	1	1
ORTHOMCL1241(24 genes,24 taxa):	UPF0758 family protein	none	none	1	1	1	0	0	1	1	1	1	1	1	1	1	1	1	1	1	1	1	1	1	1	1	1	1	1
ORTHOMCL1242(24 genes,24 taxa):	LSU ribosomal protein L31p @ LSU ribosomal protein L31p, zinc-independent	none	none	1	1	1	0	0	1	1	1	1	1	1	1	1	1	1	1	1	1	1	1	1	1	1	1	1	1
ORTHOMCL1247(24 genes,23 taxa):	Inner membrane protein, KefB/KefC family	none	none	1	0	1	0	0	1	1	1	1	1	1	1	1	1	1	1	1	1	1	1	1	1	1	1	2	1
ORTHOMCL1251(24 genes,24 taxa):	Carbohydrate-selective porin OprB	none	none	0	1	1	1	0	1	1	1	1	1	1	1	1	1	1	1	1	1	1	1	1	1	1	1	1	1
ORTHOMCL1253(24 genes,24 taxa):	Inner-membrane proton/drug antiporter (MSF type) of tripartite multidrug efflux system	none	none	0	0	1	1	1	1	1	1	1	1	1	1	1	1	1	1	1	1	1	1	1	1	1	1	1	1
ORTHOMCL1254(24 genes,24 taxa):	twitching motility protein PilG	none	none	1	1	1	0	0	1	1	1	1	1	1	1	1	1	1	1	1	1	1	1	1	1	1	1	1	1
ORTHOMCL1255(24 genes,24 taxa):	Nitroreductase	none	none	1	1	1	0	0	1	1	1	1	1	1	1	1	1	1	1	1	1	1	1	1	1	1	1	1	1
ORTHOMCL1256(24 genes,24 taxa):	FIG00350948: hypothetical protein	none	none	1	1	1	0	0	1	1	1	1	1	1	1	1	1	1	1	1	1	1	1	1	1	1	1	1	1
ORTHOMCL1257(24 genes,24 taxa):	Inner membrane protein YedI	none	none	1	1	1	0	0	1	1	1	1	1	1	1	1	1	1	1	1	1	1	1	1	1	1	1	1	1
ORTHOMCL1260(23 genes,23 taxa):	Membrane-bound lytic murein transglycosylase D @ repetitive LysM domain	none	none	1	1	1	1	1	1	1	1	0	0	0	1	1	1	1	1	1	1	1	1	1	1	1	1	1	1
ORTHOMCL1261(23 genes,23 taxa):	Lipid A biosynthesis lauroyl acyltransferase (EC 2.3.1.241)	none	none	1	1	1	1	1	0	1	1	0	0	1	1	1	1	1	1	1	1	1	1	1	1	1	1	1	1
ORTHOMCL1263(23 genes,23 taxa):	hypothetical protein	none	none	1	1	1	0	0	1	1	1	1	1	1	1	1	1	1	1	1	1	1	1	1	0	1	1	1	1
ORTHOMCL1264(23 genes,23 taxa):	putative membrane protein	none	none	1	1	0	1	1	0	0	1	1	1	1	1	1	1	1	1	1	1	1	1	1	1	1	1	1	1
ORTHOMCL1266(23 genes,23 taxa):	hypothetical protein	none	none	1	1	1	1	1	1	1	1	1	1	1	1	1	1	1	1	1	1	1	1	1	1	0	0	0	1
ORTHOMCL1268(23 genes,23 taxa):	Ferrichrome-iron receptor	none	none	0	1	1	1	0	1	0	1	1	1	1	1	1	1	1	1	1	1	1	1	1	1	1	1	1	1
ORTHOMCL1270(23 genes,23 taxa):	DNA-binding transcriptional regulator, MocR family / aminotransferase domain	none	none	0	1	1	1	1	1	1	1	1	1	1	1	1	1	1	1	1	1	1	1	1	1	1	0	0	1
ORTHOMCL1271(23 genes,23 taxa):	Cold shock protein of CSP family / DUF1294 domain	none	none	1	1	1	1	1	1	1	1	1	1	1	1	1	1	1	1	1	1	1	1	1	0	1	0	0	1
ORTHOMCL1272(23 genes,23 taxa):	Hemerythrin domain protein	none	none	1	1	1	0	0	0	1	1	1	1	1	1	1	1	1	1	1	1	1	1	1	1	1	1	1	1
ORTHOMCL1273(23 genes,23 taxa):	Threonylcarbamoyl-AMP synthase (EC 2.7.7.87)	none	none	1	1	1	1	1	1	1	1	1	1	1	1	1	1	0	0	0	1	1	1	1	1	1	1	1	1
ORTHOMCL1275(23 genes,23 taxa):	Putative efflux (PET) family inner membrane protein YccS	none	none	0	0	1	1	1	1	1	1	1	1	1	1	1	1	1	1	1	1	1	1	1	0	1	1	1	1
ORTHOMCL1276(23 genes,23 taxa):	Tetrapartite efflux system, membrane fusion component FusE-like	none	none	0	0	1	1	0	1	1	1	1	1	1	1	1	1	1	1	1	1	1	1	1	1	1	1	1	1
ORTHOMCL1277(23 genes,23 taxa):	Tetrapartite efflux system, inner membrane component FusBC-like	none	none	0	0	1	1	0	1	1	1	1	1	1	1	1	1	1	1	1	1	1	1	1	1	1	1	1	1
ORTHOMCL1278(23 genes,23 taxa):	Transcriptional regulator, IclR family	none	none	1	0	1	1	0	1	1	1	1	1	1	1	1	0	1	1	1	1	1	1	1	1	1	1	1	1
ORTHOMCL1279(23 genes,23 taxa):	hypothetical protein	none	none	1	1	1	0	0	0	1	1	1	1	1	1	1	1	1	1	1	1	1	1	1	1	1	1	1	1
ORTHOMCL1282(23 genes,23 taxa):	type IV pili signal transduction protein PilI	none	none	1	1	1	0	0	1	1	1	1	1	1	1	1	1	1	1	1	1	1	1	1	0	1	1	1	1
ORTHOMCL1284(23 genes,22 taxa):	Protein crcB homolog	none	none	0	0	0	1	1	1	1	1	1	1	1	0	1	1	1	1	1	1	1	1	1	1	1	1	2	1
ORTHOMCL1285(23 genes,22 taxa):	HMP-PP hydrolase (pyridoxal phosphatase) Cof, detected in genetic screen for thiamin metabolic genes (PMID:15292217)	none	none	0	0	0	1	1	1	1	1	1	1	1	0	1	1	1	1	1	1	1	1	1	1	1	1	2	1
ORTHOMCL1289(23 genes,21 taxa):	FIG01210093: hypothetical protein	none	none	0	0	1	1	2	0	0	1	1	1	1	0	1	1	1	1	1	1	1	1	1	1	1	1	2	1
ORTHOMCL1290(23 genes,23 taxa):	sodium/alanine symporter family protein	none	none	1	1	0	1	1	1	1	1	1	1	1	0	1	1	1	1	1	1	1	1	1	0	1	1	1	1
ORTHOMCL1291(23 genes,22 taxa):	Hypothetical protein with Rieske (2Fe-2S) region	none	none	1	0	1	1	0	1	2	1	1	1	1	0	1	1	1	1	1	1	1	1	1	0	1	1	1	1
ORTHOMCL1292(23 genes,23 taxa):	hypothetical protein	none	none	0	1	1	1	0	1	1	1	1	1	1	0	1	1	1	1	1	1	1	1	1	1	1	1	1	1
ORTHOMCL1294(23 genes,22 taxa):	Catalase KatE (EC 1.11.1.6)	none	none	1	1	1	1	1	1	2	1	0	0	0	0	1	1	1	1	1	1	1	1	1	1	1	1	1	1
ORTHOMCL1295(23 genes,19 taxa):	Cold shock protein of CSP family	none	none	1	1	0	1	1	1	0	1	0	0	0	0	1	1	1	1	1	2	2	2	2	0	1	1	1	1
ORTHOMCL1297(22 genes,22 taxa):	Esterase (EC 3.1.1.-)	none	none	1	1	1	0	1	1	1	1	0	0	0	1	1	1	1	1	1	1	1	1	1	1	1	1	1	1
ORTHOMCL1298(22 genes,22 taxa):	Epoxyqueuosine reductase (EC 1.17.99.6) QueH	none	none	0	1	1	1	1	1	1	1	0	0	0	1	1	1	1	1	1	1	1	1	1	1	1	1	1	1
ORTHOMCL1301(22 genes,17 taxa):	Nitrate/nitrite transporter CHU_1319, NarK/U family	none	none	1	1	1	0	0	1	1	2	1	1	1	1	1	0	1	1	0	0	0	0	0	0	2	2	2	2
ORTHOMCL1302(22 genes,22 taxa):	Transcriptional regulator, ArsR family	none	none	1	1	1	1	1	1	1	1	0	0	0	1	1	1	1	1	1	1	1	1	1	0	1	1	1	1
ORTHOMCL1303(22 genes,22 taxa):	FIG00968626: hypothetical protein	none	none	1	1	1	1	1	1	1	1	1	1	1	1	1	1	1	1	1	0	0	0	0	1	1	1	1	1
ORTHOMCL1304(22 genes,22 taxa):	hypothetical protein	none	none	0	0	1	0	0	1	1	1	1	1	1	1	1	1	1	1	1	1	1	1	1	1	1	1	1	1
ORTHOMCL1305(22 genes,22 taxa):	FIG00354258: hypothetical protein	none	none	0	0	0	1	1	0	1	1	1	1	1	1	1	1	1	1	1	1	1	1	1	1	1	1	1	1
ORTHOMCL1306(22 genes,22 taxa):	Transcriptional regulator, AcrR family	none	none	0	0	0	1	1	0	1	1	1	1	1	1	1	1	1	1	1	1	1	1	1	1	1	1	1	1
ORTHOMCL1307(22 genes,22 taxa):	Efflux protein, LysE family	none	none	1	1	1	1	1	1	0	1	0	0	0	1	1	1	1	1	1	1	1	1	1	1	1	1	1	1
ORTHOMCL1308(22 genes,22 taxa):	Glutamate/aspartate ABC transporter, ATP-binding protein GltL (TC 3.A.1.3.4)	none	none	1	1	1	1	1	1	1	1	1	1	1	1	0	1	0	0	0	1	1	1	1	1	1	1	1	1
ORTHOMCL1309(22 genes,22 taxa):	hypothetical protein	none	none	1	1	0	0	0	1	1	1	0	1	1	1	1	1	1	1	1	1	1	1	1	1	1	1	1	1
ORTHOMCL1310(22 genes,22 taxa):	Uncharacterized LysM domain protein YgaU	none	none	1	1	1	1	0	1	1	1	0	0	0	1	1	1	1	1	1	1	1	1	1	1	1	1	1	1
ORTHOMCL1313(22 genes,22 taxa):	DinB family protein	none	none	0	0	1	1	1	0	1	1	1	1	1	1	1	1	1	1	1	1	1	1	1	0	1	1	1	1
ORTHOMCL1316(22 genes,21 taxa):	putative lipoprotein precursor	none	none	1	0	1	1	1	1	1	1	0	0	0	1	1	1	1	1	1	1	1	1	1	0	1	1	2	1
ORTHOMCL1317(22 genes,22 taxa):	hypothetical protein	none	none	0	0	1	1	0	1	1	1	1	1	1	1	1	1	1	1	1	1	1	0	1	1	1	1	1	1
ORTHOMCL1318(22 genes,22 taxa):	Probable sugar efflux transporter	none	none	0	1	1	0	1	0	0	1	1	1	1	1	1	1	1	1	1	1	1	1	1	1	1	1	1	1
ORTHOMCL1321(22 genes,22 taxa):	type IV pilus biogenesis protein PilJ	none	none	1	1	1	0	0	0	1	1	1	1	1	1	1	1	1	1	1	1	1	1	1	0	1	1	1	1
ORTHOMCL1322(22 genes,22 taxa):	hypothetical protein	none	none	1	1	1	0	0	0	1	1	1	1	1	1	1	1	1	1	1	1	1	1	1	0	1	1	1	1
ORTHOMCL1323(22 genes,22 taxa):	Uricase (urate oxidase) (EC 1.7.3.3)	none	none	1	0	1	1	0	1	1	1	1	1	1	0	1	1	1	1	1	1	1	1	1	0	1	1	1	1
ORTHOMCL1324(22 genes,21 taxa):	Polymyxin resistance protein PmrL, sucrose-6 phosphate hydrolase	none	none	0	0	1	1	1	0	0	1	1	1	1	0	1	1	1	1	1	1	1	1	1	1	1	1	2	1
ORTHOMCL1325(22 genes,21 taxa):	Permeases of the drug/metabolite transporter (DMT) superfamily	none	none	0	0	1	1	1	0	0	1	1	1	1	0	1	1	1	1	1	1	1	1	1	1	1	1	2	1
ORTHOMCL1326(22 genes,21 taxa):	alpha/beta hydrolase fold	none	none	0	0	1	1	1	0	0	1	1	1	1	0	1	1	1	1	1	1	1	1	1	1	1	1	2	1
ORTHOMCL1327(22 genes,21 taxa):	2-hydroxy-3-keto-5-methylthiopentenyl-1-phosphate phosphatase related protein	none	none	0	0	1	1	1	0	0	1	1	1	1	0	1	1	1	1	1	1	1	1	1	1	1	1	2	1
ORTHOMCL1328(22 genes,20 taxa):	COGs COG3146	none	none	0	0	1	1	2	0	0	1	1	1	0	0	1	1	1	1	1	1	1	1	1	1	1	1	2	1
ORTHOMCL1330(22 genes,22 taxa):	acyltransferase family protein	none	none	0	0	1	0	1	1	1	1	1	1	1	0	1	1	1	1	1	1	1	1	1	1	1	1	1	1
ORTHOMCL1331(22 genes,22 taxa):	MarC family integral membrane protein	none	none	1	1	1	1	1	1	1	1	0	0	0	0	1	1	1	1	1	1	1	1	1	1	1	1	1	1
ORTHOMCL1332(21 genes,21 taxa):	Transcriptional regulator, AsnC family	none	none	1	1	1	0	0	0	0	1	1	1	1	1	1	1	1	1	1	1	1	1	1	0	1	1	1	1
ORTHOMCL1333(21 genes,21 taxa):	Transporter, LysE family	none	none	1	1	1	0	0	0	0	1	1	1	1	1	1	1	1	1	1	1	1	1	1	0	1	1	1	1
ORTHOMCL1334(21 genes,20 taxa):	Efflux ABC transporter, permease protein	none	none	1	2	1	1	1	1	1	1	0	0	0	1	1	1	1	1	1	1	1	1	1	0	1	0	0	1
ORTHOMCL1335(21 genes,20 taxa):	Membrane fusion component of tripartite multidrug efflux system	none	none	1	2	1	1	1	1	1	1	0	0	0	1	1	1	1	1	1	1	1	1	1	0	1	0	0	1
ORTHOMCL1336(21 genes,20 taxa):	Efflux transport system, outer membrane factor (OMF) lipoprotein	none	none	1	2	1	1	1	1	1	1	0	0	0	1	1	1	1	1	1	1	1	1	1	0	1	0	0	1
ORTHOMCL1337(21 genes,21 taxa):	7-cyano-7-deazaguanine synthase (EC 6.3.4.20)	none	none	1	1	1	1	1	1	1	0	1	1	1	1	1	1	1	1	1	1	1	1	1	1	0	0	0	0
ORTHOMCL1338(21 genes,21 taxa):	Esterase YqiA	none	none	1	1	1	1	1	1	1	0	1	1	1	1	1	1	1	1	1	1	1	1	1	1	0	0	0	0
ORTHOMCL1339(21 genes,21 taxa):	Molybdopterin-synthase adenylyltransferase (EC 2.7.7.80)	none	none	1	1	1	1	1	1	1	0	1	1	1	1	1	1	1	1	1	1	1	1	1	1	0	0	0	0
ORTHOMCL1340(21 genes,21 taxa):	Serine/threonine:Na+ symporter SstT	none	none	1	1	1	1	1	1	1	0	1	1	1	1	1	1	1	1	1	1	1	1	1	1	0	0	0	0
ORTHOMCL1341(21 genes,21 taxa):	NADH:flavin oxidoreductases, Old Yellow Enzyme family	none	none	1	1	1	0	0	1	1	1	0	0	0	1	1	1	1	1	1	1	1	1	1	1	1	1	1	1
ORTHOMCL1342(21 genes,21 taxa):	hypothetical protein	none	none	1	1	1	0	0	1	1	1	0	0	0	1	1	1	1	1	1	1	1	1	1	1	1	1	1	1
ORTHOMCL1343(21 genes,21 taxa):	Maf-like protein YceF	none	none	1	1	1	1	1	1	1	0	1	1	1	1	1	1	1	1	1	1	1	1	1	1	0	0	0	0
ORTHOMCL1345(21 genes,21 taxa):	L-cystine uptake protein TcyP, sodium:anion symporter family	none	none	0	0	1	1	1	1	1	1	0	0	0	1	1	1	1	1	1	1	1	1	1	1	1	1	1	1
ORTHOMCL1347(21 genes,21 taxa):	Thiazole synthase (EC 2.8.1.10)	none	none	1	1	1	1	1	1	1	0	1	1	1	1	1	1	1	1	1	1	1	1	1	1	0	0	0	0
ORTHOMCL1348(21 genes,21 taxa):	hypothetical protein	none	none	1	1	1	1	1	0	0	1	0	0	0	1	1	1	1	1	1	1	1	1	1	1	1	1	1	1
ORTHOMCL1349(21 genes,21 taxa):	Branched-chain amino acid transport protein azlC	none	none	0	1	1	0	0	0	0	1	1	1	1	1	1	1	1	1	1	1	1	1	1	1	1	1	1	1
ORTHOMCL1350(21 genes,21 taxa):	Branched-chain amino acid transport protein (AzlD)	none	none	0	1	1	0	0	0	0	1	1	1	1	1	1	1	1	1	1	1	1	1	1	1	1	1	1	1
ORTHOMCL1351(21 genes,20 taxa):	Putative transmembrane protein	none	none	1	1	1	0	1	1	1	0	1	1	1	1	1	1	1	1	1	1	1	1	1	2	0	0	0	0
ORTHOMCL1352(21 genes,21 taxa):	hypothetical protein	none	none	1	1	1	1	1	1	1	0	1	1	1	1	1	1	1	1	1	1	1	1	1	1	0	0	0	0
ORTHOMCL1355(21 genes,21 taxa):	Fatty acid desaturase (EC 1.14.19.1); Delta-9 fatty acid desaturase (EC 1.14.19.1)	none	none	1	1	1	1	1	1	1	0	1	1	1	1	1	1	1	1	1	1	1	1	1	1	0	0	0	0
ORTHOMCL1356(21 genes,21 taxa):	hypothetical protein	none	none	1	1	1	0	0	1	1	1	0	0	0	1	1	1	1	1	1	1	1	1	1	1	1	1	1	1
ORTHOMCL1357(21 genes,20 taxa):	Trp repressor binding protein	none	none	1	1	1	1	1	1	1	0	1	1	1	1	1	2	1	1	1	1	1	1	1	0	0	0	0	0
ORTHOMCL1358(21 genes,21 taxa):	Glutamine amidotransferase, class I	none	none	1	1	1	1	1	1	1	0	1	1	1	1	1	1	1	1	1	1	1	1	1	1	0	0	0	0
ORTHOMCL1360(21 genes,21 taxa):	LemA family protein	none	none	1	1	1	1	1	1	1	1	1	1	1	1	0	0	0	0	0	1	1	1	1	1	1	1	1	1
ORTHOMCL1361(21 genes,19 taxa):	Cobalt/zinc/cadmium resistance protein CzcD	none	none	2	2	1	0	1	1	1	0	1	1	1	1	1	1	1	1	1	1	1	1	1	0	0	0	0	0
ORTHOMCL1362(21 genes,21 taxa):	hypothetical protein	none	none	1	0	1	0	0	0	0	1	1	1	1	1	1	1	1	1	1	1	1	1	1	1	1	1	1	1
ORTHOMCL1367(21 genes,21 taxa):	NADH-ubiquinone oxidoreductase chain C (EC 1.6.5.3) / NADH-ubiquinone oxidoreductase chain D (EC 1.6.5.3)	none	none	1	1	1	1	1	1	1	0	1	1	1	1	1	1	1	1	1	1	1	1	1	1	0	0	0	0
ORTHOMCL1378(21 genes,21 taxa):	Peptidylprolyl isomerase, FKBP-type (EC 5.2.1.8)	none	none	1	1	1	1	1	1	1	0	1	1	1	1	1	1	1	1	1	1	1	1	1	1	0	0	0	0
ORTHOMCL1379(21 genes,21 taxa):	K30 capsule biosynthesis cluster, partial sequence	none	none	1	1	1	0	0	1	1	1	0	0	0	1	1	1	1	1	1	1	1	1	1	1	1	1	1	1
ORTHOMCL1380(21 genes,21 taxa):	5'-methylthioadenosine nucleosidase (EC 3.2.2.16) / S-adenosylhomocysteine nucleosidase (EC 3.2.2.9)	none	none	0	0	1	0	0	1	1	1	1	1	1	0	1	1	1	1	1	1	1	1	1	1	1	1	1	1
ORTHOMCL1381(21 genes,21 taxa):	SAM-dependent methyltransferase YafE (UbiE paralog)	none	none	0	0	1	1	1	1	1	1	1	1	1	0	1	1	0	1	0	1	1	1	1	1	1	1	1	1
ORTHOMCL1382(21 genes,21 taxa):	FIG00351035: hypothetical protein	none	none	0	0	1	0	0	1	1	1	1	1	1	0	1	1	1	1	1	1	1	1	1	1	1	1	1	1
ORTHOMCL1383(21 genes,21 taxa):	5-Hydroxyisourate Hydrolase (HIUase) (EC 3.5.2.17)	none	none	1	0	1	0	0	1	1	1	1	1	1	0	1	1	1	1	1	1	1	1	1	0	1	1	1	1
ORTHOMCL1386(21 genes,21 taxa):	Transcriptional regulator, AraC family	none	none	0	0	0	1	1	1	0	1	1	1	1	0	1	1	1	1	1	1	1	1	1	1	1	1	1	1
ORTHOMCL1388(21 genes,21 taxa):	Coenzyme F420-dependent N5,N10-methylene tetrahydromethanopterin reductase and related flavin-dependent oxidoreductases	none	none	0	0	1	1	1	1	1	1	1	1	1	0	1	1	1	1	1	1	1	0	0	1	1	1	1	1
ORTHOMCL1389(21 genes,21 taxa):	membrane protein, putative	none	none	0	0	1	1	1	0	0	1	1	1	1	0	1	1	1	1	1	1	1	1	1	1	1	1	1	1
ORTHOMCL1393(21 genes,21 taxa):	putative aminotransferase	none	none	0	0	0	1	1	1	0	1	1	1	1	0	1	1	1	1	1	1	1	1	1	1	1	1	1	1
ORTHOMCL1394(21 genes,21 taxa):	AraC family transcriptional regulator	none	none	0	0	0	1	1	1	0	1	1	1	1	0	1	1	1	1	1	1	1	1	1	1	1	1	1	1
ORTHOMCL1395(21 genes,21 taxa):	Aminoglycoside phosphotransferase	none	none	0	0	0	1	1	1	0	1	1	1	1	0	1	1	1	1	1	1	1	1	1	1	1	1	1	1
ORTHOMCL1396(21 genes,21 taxa):	Outer membrane protein W precursor	none	none	0	0	1	0	0	1	1	1	1	1	1	0	1	1	1	1	1	1	1	1	1	1	1	1	1	1
ORTHOMCL1401(20 genes,19 taxa):	Efflux ABC transporter, permease protein	none	none	1	2	1	1	1	1	1	1	0	0	0	1	1	0	1	1	1	1	1	1	1	0	1	0	0	1
ORTHOMCL1402(20 genes,20 taxa):	Bsu YqfO NIF3/CutA domain	none	none	1	1	1	1	1	1	1	0	1	1	1	1	1	1	1	1	1	1	1	1	1	0	0	0	0	0
ORTHOMCL1404(20 genes,20 taxa):	Transcriptional regulator, MarR family	none	none	1	1	1	1	1	1	1	0	1	1	1	1	1	1	1	1	1	1	1	1	1	0	0	0	0	0
ORTHOMCL1405(20 genes,19 taxa):	hypothetical protein	none	none	0	0	1	0	0	0	1	1	1	1	1	2	1	1	1	0	1	1	1	1	1	0	1	1	1	1
ORTHOMCL1407(20 genes,20 taxa):	Transcriptional regulator, ArsR family	none	none	1	1	1	0	0	1	1	1	1	1	1	1	1	1	0	0	0	1	1	1	0	1	1	1	1	1
ORTHOMCL1408(20 genes,20 taxa):	OsmC-like N-terminal domain / Ribosomal protein S12p methylthiotransferase accessory factor YcaO	none	none	0	1	1	1	1	0	0	1	0	0	0	1	1	1	1	1	1	1	1	1	1	1	1	1	1	1
ORTHOMCL1409(20 genes,19 taxa):	Cyclic pyranopterin monophosphate synthase (EC 4.6.1.17) / Molybdopterin adenylyltransferase (EC 2.7.7.75)	none	none	1	1	2	1	0	1	1	1	1	1	1	1	1	1	1	1	0	0	0	0	0	0	1	1	1	1
ORTHOMCL1410(20 genes,19 taxa):	Molybdopterin synthase catalytic subunit MoaE (EC 2.8.1.12)	none	none	1	1	2	1	0	1	1	1	1	1	1	1	1	1	1	1	0	0	0	0	0	0	1	1	1	1
ORTHOMCL1411(20 genes,19 taxa):	GTP 3',8-cyclase (EC 4.1.99.22)	none	none	1	1	2	1	0	1	1	1	1	1	1	1	1	1	1	1	0	0	0	0	0	0	1	1	1	1
ORTHOMCL1412(20 genes,20 taxa):	Iron-sulfur cluster-binding protein, Rieske family	none	none	1	1	1	1	1	1	1	0	1	1	1	1	1	1	1	1	1	1	1	1	1	0	0	0	0	0
ORTHOMCL1414(20 genes,20 taxa):	Nitronate monooxygenase (EC 1.13.12.16)	none	none	1	1	1	1	1	1	1	0	1	1	1	1	1	1	1	1	0	1	1	1	1	1	0	0	0	0
ORTHOMCL1415(20 genes,20 taxa):	hypothetical protein	none	none	1	1	1	1	1	1	1	0	1	1	1	1	1	1	1	1	1	1	1	1	1	0	0	0	0	0
ORTHOMCL1416(20 genes,20 taxa):	hypothetical protein	none	none	1	1	1	1	1	1	1	0	1	1	1	1	1	1	1	1	1	1	1	1	1	0	0	0	0	0
ORTHOMCL1417(20 genes,19 taxa):	Pirin	none	none	1	1	1	0	1	1	1	0	1	1	1	1	1	2	1	1	1	1	1	1	1	0	0	0	0	0
ORTHOMCL1418(20 genes,20 taxa):	Transcriptional regulator, AsnC family	none	none	0	1	1	0	0	0	0	1	1	1	1	1	1	0	1	1	1	1	1	1	1	1	1	1	1	1
ORTHOMCL1421(20 genes,20 taxa):	hypothetical protein	none	none	1	1	1	1	1	1	1	0	1	1	1	1	1	1	1	1	1	1	1	1	1	0	0	0	0	0
ORTHOMCL1422(20 genes,20 taxa):	HIT family hydrolase	none	none	1	1	1	1	1	1	1	0	1	1	1	1	1	1	1	1	1	1	1	1	1	0	0	0	0	0
ORTHOMCL1424(20 genes,16 taxa):	Mycobacteriophage Barnyard protein gp56	none	none	1	1	3	0	0	1	0	0	2	2	1	1	1	0	1	1	0	1	1	1	1	0	0	0	1	0
ORTHOMCL1425(20 genes,16 taxa):	Protein gp47, recombination-related [Bacteriophage A118]	none	none	1	1	3	0	0	1	0	0	2	2	1	1	1	0	1	1	0	1	1	1	1	0	0	0	1	0
ORTHOMCL1428(20 genes,20 taxa):	Ferrichrome-iron receptor	none	none	0	0	1	0	1	1	1	1	0	0	0	1	1	1	1	1	1	1	1	1	1	1	1	1	1	1
ORTHOMCL1429(20 genes,19 taxa):	Outer membrane protein W precursor	none	none	1	1	1	1	1	1	2	1	1	1	1	1	1	1	1	0	0	1	0	0	0	1	0	1	0	1
ORTHOMCL1430(20 genes,20 taxa):	Ubiquinone biosynthesis protein UbiJ	none	none	1	1	1	1	1	1	1	0	1	1	1	1	1	1	1	1	1	1	1	1	1	0	0	0	0	0
ORTHOMCL1432(20 genes,20 taxa):	FIG00350628: hypothetical protein	none	none	1	1	1	1	1	1	1	0	1	1	1	1	1	1	1	1	1	1	1	1	1	0	0	0	0	0
ORTHOMCL1433(20 genes,20 taxa):	hypothetical protein	none	none	1	1	1	1	1	1	1	0	1	1	1	1	1	1	1	1	1	1	1	1	1	0	0	0	0	0
ORTHOMCL1434(20 genes,20 taxa):	SAM-dependent methyltransferase	none	none	1	1	1	1	1	1	1	0	1	1	1	1	1	1	1	1	1	1	1	1	1	0	0	0	0	0
ORTHOMCL1435(20 genes,20 taxa):	Putative transmembrane protein	none	none	1	0	1	0	0	1	1	1	0	0	0	1	1	1	1	1	1	1	1	1	1	1	1	1	1	1
ORTHOMCL1436(20 genes,20 taxa):	Catalase-peroxidase KatG (EC 1.11.1.21)	none	none	0	1	0	0	0	0	0	1	1	1	1	1	1	1	1	1	1	1	1	1	1	1	1	1	1	1
ORTHOMCL1437(20 genes,20 taxa):	Transcriptional regulator, AraC family	none	none	1	1	1	1	1	1	1	0	1	1	1	1	1	1	1	1	1	1	1	1	1	0	0	0	0	0
ORTHOMCL1438(20 genes,19 taxa):	hypothetical protein	none	none	0	0	1	0	1	2	1	1	0	0	0	1	1	1	1	1	1	1	1	1	1	0	1	1	1	1
ORTHOMCL1439(20 genes,20 taxa):	LSU rRNA pseudouridine(746) synthase (EC 5.4.99.29) @ tRNA pseudouridine(32) synthase (EC 5.4.99.28)	none	none	1	1	1	1	1	1	1	0	1	1	1	1	1	1	1	1	1	1	1	1	1	0	0	0	0	0
ORTHOMCL1440(20 genes,20 taxa):	Alkanesulfonate ABC transporter substrate-binding protein SsuA	none	none	1	1	1	0	0	0	0	1	1	1	1	1	1	1	1	1	0	1	1	0	1	1	1	1	1	1
ORTHOMCL1442(20 genes,20 taxa):	Putative Na+/H+ antiporter	none	none	0	1	1	1	1	1	1	0	1	1	1	1	1	1	1	1	1	1	1	1	1	1	0	0	0	0
ORTHOMCL1443(20 genes,19 taxa):	Phosphinothricin N-acetyltransferase (EC 2.3.1.-)	none	none	0	0	0	0	0	1	0	1	1	1	1	0	1	1	1	1	1	1	1	1	1	1	1	1	2	1
ORTHOMCL1444(20 genes,15 taxa):	Lysozyme	none	none	0	0	1	2	1	0	0	1	2	1	1	0	2	1	0	0	1	2	2	1	0	0	1	1	0	0
ORTHOMCL1445(20 genes,20 taxa):	Permeases of the major facilitator superfamily	none	none	0	0	0	0	0	1	1	1	1	1	1	0	1	1	1	1	1	1	1	1	1	1	1	1	1	1
ORTHOMCL1447(20 genes,20 taxa):	Small-conductance mechanosensitive channel	none	none	1	1	1	1	1	1	1	0	1	1	1	0	1	1	1	1	1	1	1	1	1	1	0	0	0	0
ORTHOMCL1448(20 genes,8 taxa):	Sea24	none	none	5	1	0	0	1	0	4	0	1	1	4	0	3	0	0	0	0	0	0	0	0	0	0	0	0	0
ORTHOMCL1449(20 genes,20 taxa):	PTS system, fructose-specific IIB component (EC 2.7.1.69) / PTS system, fructose-specific IIC component (EC 2.7.1.69)	none	none	0	1	0	0	0	1	0	1	1	1	1	0	1	1	1	1	1	1	1	1	1	1	1	1	1	1
ORTHOMCL1452(20 genes,20 taxa):	FIG00350188: hypothetical protein	none	none	0	0	0	0	0	1	1	1	1	1	1	0	1	1	1	1	1	1	1	1	1	1	1	1	1	1
ORTHOMCL1453(20 genes,20 taxa):	FIG00351016: hypothetical protein	none	none	0	0	0	0	0	1	1	1	1	1	1	0	1	1	1	1	1	1	1	1	1	1	1	1	1	1
ORTHOMCL1454(20 genes,20 taxa):	DcaP	none	none	0	0	0	0	0	1	1	1	1	1	1	0	1	1	1	1	1	1	1	1	1	1	1	1	1	1
ORTHOMCL1456(20 genes,20 taxa):	sensor histidine kinase	none	none	0	0	0	0	0	1	1	1	1	1	1	0	1	1	1	1	1	1	1	1	1	1	1	1	1	1
ORTHOMCL1458(20 genes,19 taxa):	Transcriptional regulator, LysR family	none	none	1	0	1	1	0	1	2	1	0	0	0	0	1	1	1	1	1	1	1	1	1	0	1	1	1	1
ORTHOMCL1459(20 genes,20 taxa):	FIG138928: iron-regulated membrane protein	none	none	1	1	1	0	0	1	1	1	0	0	0	0	1	1	1	1	1	1	1	1	1	1	1	1	1	1
ORTHOMCL1460(20 genes,20 taxa):	Mg(2+)-transport-ATPase-associated protein MgtC	none	none	0	0	1	1	1	1	1	1	0	0	0	0	1	1	1	1	1	1	1	1	1	1	1	1	1	1
ORTHOMCL1462(20 genes,14 taxa):	Transposase	none	none	2	2	0	3	1	0	0	1	0	0	0	0	0	1	0	0	1	1	1	2	2	1	1	0	0	1
ORTHOMCL1463(20 genes,12 taxa):	Levansucrase (EC 2.4.1.10)	none	none	0	0	0	0	0	0	0	0	0	0	0	0	2	1	1	1	1	3	3	2	2	0	1	1	2	0
ORTHOMCL1464(20 genes,4 taxa):	hypothetical protein	none	none	0	0	0	0	0	0	0	2	0	0	0	0	0	0	0	0	0	9	4	0	0	0	0	0	0	5
ORTHOMCL1469(19 genes,11 taxa):	3-ketoacyl-CoA thiolase (EC 2.3.1.16) @ Acetyl-CoA acetyltransferase (EC 2.3.1.9)	none	none	1	2	2	2	3	2	2	0	1	1	1	2	0	0	0	0	0	0	0	0	0	0	0	0	0	0
ORTHOMCL1470(19 genes,19 taxa):	Molybdenum ABC transporter permease protein ModB	none	none	1	1	1	1	0	1	1	1	1	1	1	1	1	1	1	1	0	0	0	0	0	0	1	1	1	1
ORTHOMCL1471(19 genes,19 taxa):	Aldehyde dehydrogenase (EC 1.2.1.3); Probable coniferyl aldehyde dehydrogenase (EC 1.2.1.68)	none	none	0	0	0	0	0	0	0	1	1	1	1	1	1	1	1	1	1	1	1	1	1	1	1	1	1	1
ORTHOMCL1472(19 genes,19 taxa):	Acyltransferase 3	none	none	0	0	1	1	1	1	1	1	0	0	0	1	1	1	1	1	0	1	1	1	1	1	0	1	1	1
ORTHOMCL1473(19 genes,19 taxa):	hypothetical protein	none	none	1	1	0	0	1	1	1	0	1	1	1	1	1	1	1	1	1	1	1	1	1	1	0	0	0	0
ORTHOMCL1475(19 genes,16 taxa):	UDP-N-acetyl-D-glucosamine 6-dehydrogenase (EC 1.1.1.136)	none	none	1	1	0	1	1	1	1	1	2	2	1	2	0	0	0	0	0	0	0	0	0	1	1	1	1	1
ORTHOMCL1476(19 genes,15 taxa):	hypothetical protein	none	none	1	1	3	0	0	0	0	0	2	2	1	1	1	0	1	1	0	1	1	1	1	0	0	0	1	0
ORTHOMCL1478(19 genes,19 taxa):	hypothetical protein	none	none	0	0	1	0	1	1	0	1	0	0	0	1	1	1	1	1	1	1	1	1	1	1	1	1	1	1
ORTHOMCL1479(19 genes,19 taxa):	Uncharacterized membrane protein PA1577	none	none	1	1	1	1	1	1	1	0	1	1	1	1	1	0	1	1	1	1	1	1	1	0	0	0	0	0
ORTHOMCL1480(19 genes,19 taxa):	UPF0339 protein YegP.N / UPF0339 protein YegP.C	none	none	0	0	1	0	0	1	1	1	0	0	0	1	1	1	1	1	1	1	1	1	1	1	1	1	1	1
ORTHOMCL1485(19 genes,19 taxa):	Chloride channel protein	none	none	0	0	0	0	0	1	1	1	1	1	1	0	1	1	1	1	1	1	1	1	1	0	1	1	1	1
ORTHOMCL1488(19 genes,18 taxa):	Predicted NAD regulator in Alphaproteobacteria	none	none	0	0	0	0	0	0	0	1	1	1	1	0	1	1	1	1	1	1	1	1	1	1	1	1	2	1
ORTHOMCL1492(19 genes,19 taxa):	hypothetical protein	none	none	0	0	0	0	0	0	1	1	1	1	1	0	1	1	1	1	1	1	1	1	1	1	1	1	1	1
ORTHOMCL1493(19 genes,19 taxa):	Acyl-CoA dehydrogenase; probable dibenzothiophene desulfurization enzyme	none	none	0	0	0	1	0	1	0	1	1	1	0	0	1	1	1	1	1	1	1	1	1	1	1	1	1	1
ORTHOMCL1494(19 genes,19 taxa):	putative surface protein	none	none	0	1	0	0	1	0	0	1	1	1	1	0	1	1	1	1	1	1	1	1	1	0	1	1	1	1
ORTHOMCL1495(19 genes,19 taxa):	hypothetical protein	none	none	0	0	0	0	0	1	1	1	1	1	0	0	1	1	1	1	1	1	1	1	1	1	1	1	1	1
ORTHOMCL1496(19 genes,19 taxa):	Unknown substrate:proton symporter, NAT/NCS2 family	none	none	1	0	1	1	0	1	1	1	0	0	0	0	1	1	1	1	1	1	1	1	1	0	1	1	1	1
ORTHOMCL1497(19 genes,19 taxa):	Transcriptional regulator BetI, TetR family	none	none	0	0	1	1	0	1	1	1	0	0	0	0	1	1	1	1	1	1	1	1	1	1	1	1	1	1
ORTHOMCL1499(19 genes,19 taxa):	Taurine ABC transporter, permease protein TauC	none	none	0	0	1	1	1	0	1	1	0	0	0	0	1	1	1	1	1	1	1	1	1	1	1	1	1	1
ORTHOMCL1500(19 genes,19 taxa):	Taurine ABC transporter, ATP-binding protein TauB	none	none	0	0	1	1	1	0	1	1	0	0	0	0	1	1	1	1	1	1	1	1	1	1	1	1	1	1
ORTHOMCL1501(19 genes,19 taxa):	Taurine ABC transporter, substrate-binding protein TauA	none	none	0	0	1	1	1	0	1	1	0	0	0	0	1	1	1	1	1	1	1	1	1	1	1	1	1	1
ORTHOMCL1502(19 genes,19 taxa):	putative TonB-dependent receptor	none	none	1	0	0	0	1	1	1	1	0	0	0	0	1	1	1	1	1	1	1	1	1	1	1	1	1	1
ORTHOMCL1503(19 genes,19 taxa):	DNA protection during starvation protein	none	none	0	0	0	1	1	1	1	1	0	0	0	0	1	1	1	1	1	1	1	1	1	1	1	1	1	1
ORTHOMCL1504(19 genes,15 taxa):	ABC transporter, ATP-binding protein (cluster 3, basic aa/glutamine/opines)	none	none	0	0	0	1	0	0	0	1	0	0	0	0	1	0	1	1	1	2	2	2	2	1	1	1	1	1
ORTHOMCL1505(19 genes,16 taxa):	Nucleoside permease NupC	none	none	0	0	0	0	0	1	0	1	0	0	0	0	2	1	2	2	1	1	1	1	1	1	1	1	1	1
ORTHOMCL1506(18 genes,11 taxa):	2,4-dienoyl-CoA reductase [NADPH] (EC 1.3.1.34)	none	none	2	2	2	1	2	2	2	0	1	1	1	2	0	0	0	0	0	0	0	0	0	0	0	0	0	0
ORTHOMCL1507(18 genes,18 taxa):	Catalase KatE (EC 1.11.1.6)	none	none	1	1	0	0	0	0	0	1	0	0	0	1	1	1	1	1	1	1	1	1	1	1	1	1	1	1
ORTHOMCL1509(18 genes,18 taxa):	Molybdenum cofactor guanylyltransferase (EC 2.7.7.77)	none	none	1	1	1	0	0	1	1	1	1	1	1	1	1	1	1	1	0	0	0	0	0	0	1	1	1	1
ORTHOMCL1510(18 genes,18 taxa):	Assimilatory nitrate reductase large subunit (EC 1.7.99.4)	none	none	1	1	1	0	0	1	1	1	1	1	1	1	1	1	1	1	0	0	0	0	0	0	1	1	1	1
ORTHOMCL1512(18 genes,18 taxa):	Nitrate ABC transporter, substrate-binding protein	none	none	1	1	1	0	0	1	1	1	1	1	1	1	1	1	1	1	0	0	0	0	0	0	1	1	1	1
ORTHOMCL1513(18 genes,16 taxa):	GENE II AND X PROTEINS	none	none	2	2	1	1	1	1	1	1	1	1	1	1	0	0	0	0	0	0	0	0	0	0	1	1	1	1
ORTHOMCL1514(18 genes,16 taxa):	Putative transmembrane protein	none	none	2	2	1	1	1	1	1	1	1	1	1	1	0	0	0	0	0	0	0	0	0	0	1	1	1	1
ORTHOMCL1515(18 genes,18 taxa):	Tas protein, an NADP(H)-dependent aldo-keto reductase	none	none	1	1	1	0	0	1	1	0	1	1	1	1	1	1	1	1	1	1	1	0	1	1	0	0	0	0
ORTHOMCL1516(18 genes,18 taxa):	Multimeric flavodoxin WrbA	none	none	1	1	1	0	0	1	1	0	1	1	1	1	1	1	1	1	1	1	1	1	1	0	0	0	0	0
ORTHOMCL1518(18 genes,7 taxa):	Mobile element protein	none	none	1	3	0	8	0	0	3	1	0	0	0	1	0	0	0	0	0	0	0	0	0	0	1	0	0	0
ORTHOMCL1520(18 genes,18 taxa):	putative membrane protein	none	none	1	1	1	1	1	1	1	0	0	0	0	1	1	1	1	1	1	1	1	1	1	1	0	0	0	0
ORTHOMCL1521(18 genes,18 taxa):	hypothetical protein	none	none	0	1	0	0	0	0	0	1	1	1	1	1	1	0	1	0	1	1	1	1	1	1	1	1	1	1
ORTHOMCL1522(18 genes,18 taxa):	L-lactate dehydrogenase	none	none	1	0	1	0	0	0	0	1	0	0	0	1	1	1	1	1	1	1	1	1	1	1	1	1	1	1
ORTHOMCL1525(18 genes,18 taxa):	Uncharacterized protein YbbK	none	none	0	1	1	1	1	1	0	0	1	1	1	1	1	1	1	1	1	1	1	1	1	0	0	0	0	0
ORTHOMCL1526(18 genes,18 taxa):	GCN5-related N-acetyltransferase	none	none	0	0	1	0	0	0	0	1	1	1	1	0	1	1	1	1	1	1	1	1	1	0	1	1	1	1
ORTHOMCL1527(18 genes,18 taxa):	hypothetical protein; putative membrane protein	none	none	0	0	0	0	0	0	0	1	1	1	1	0	1	1	1	1	1	1	1	1	1	1	1	1	1	1
ORTHOMCL1531(18 genes,18 taxa):	hypothetical protein	none	none	0	0	0	0	0	0	0	1	1	1	1	0	1	1	1	1	1	1	1	1	1	1	1	1	1	1
ORTHOMCL1533(18 genes,18 taxa):	Fe(2+)/alpha-ketoglutarate-dependent dioxygenase LpxO	none	none	1	0	1	1	1	1	1	0	1	1	1	0	1	1	1	1	1	1	1	1	1	0	0	0	0	0
ORTHOMCL1535(18 genes,18 taxa):	FIG00350659: hypothetical protein	none	none	0	0	0	0	0	0	0	1	1	1	1	0	1	1	1	1	1	1	1	1	1	1	1	1	1	1
ORTHOMCL1536(18 genes,18 taxa):	hypothetical protein	none	none	0	0	0	0	0	0	0	1	1	1	1	0	1	1	1	1	1	1	1	1	1	1	1	1	1	1
ORTHOMCL1537(18 genes,18 taxa):	hypothetical protein	none	none	0	0	0	0	0	0	0	1	1	1	1	0	1	1	1	1	1	1	1	1	1	1	1	1	1	1
ORTHOMCL1538(18 genes,18 taxa):	Transcriptional regulator, TetR family	none	none	0	0	0	0	0	0	0	1	1	1	1	0	1	1	1	1	1	1	1	1	1	1	1	1	1	1
ORTHOMCL1539(18 genes,18 taxa):	FIG00351753: hypothetical protein	none	none	0	0	0	0	0	0	1	1	1	1	1	0	1	0	1	1	1	1	1	1	1	1	1	1	1	1
ORTHOMCL1540(18 genes,18 taxa):	FIG00351164: hypothetical protein	none	none	0	0	0	0	0	0	0	1	1	1	1	0	1	1	1	1	1	1	1	1	1	1	1	1	1	1
ORTHOMCL1541(18 genes,18 taxa):	FIG00350184: hypothetical protein	none	none	0	0	0	0	0	0	0	1	1	1	1	0	1	1	1	1	1	1	1	1	1	1	1	1	1	1
ORTHOMCL1542(18 genes,18 taxa):	Transcriptional regulator, HxlR family	none	none	0	0	1	0	1	1	1	0	1	1	1	0	1	0	1	1	1	1	1	1	1	0	1	1	1	0
ORTHOMCL1543(18 genes,18 taxa):	Multimeric flavodoxin WrbA	none	none	0	0	1	0	1	1	1	0	1	1	1	0	1	0	1	1	1	1	1	1	1	0	1	1	1	0
ORTHOMCL1544(18 genes,18 taxa):	Ethanolamine permease	none	none	0	0	0	0	0	0	0	1	1	1	1	0	1	1	1	1	1	1	1	1	1	1	1	1	1	1
ORTHOMCL1546(18 genes,18 taxa):	conserved hypothetical protein; putative exported protein	none	none	0	0	0	0	0	0	0	1	1	1	1	0	1	1	1	1	1	1	1	1	1	1	1	1	1	1
ORTHOMCL1548(18 genes,18 taxa):	Uncharacterized iron-regulated membrane protein; Iron-uptake factor PiuB	none	none	0	0	0	0	0	0	0	1	1	1	1	0	1	1	1	1	1	1	1	1	1	1	1	1	1	1
ORTHOMCL1549(18 genes,17 taxa):	PMID: 11481431	none	none	1	1	1	0	0	0	0	1	0	0	0	0	1	1	1	1	1	1	1	1	1	0	1	1	2	1
ORTHOMCL1556(18 genes,11 taxa):	putative resolvase	none	none	0	0	0	0	0	0	4	3	0	0	0	0	1	1	0	0	1	2	2	1	1	0	1	0	0	1
ORTHOMCL1557(18 genes,6 taxa):	Polygalacturonase (EC 3.2.1.15)	none	none	0	0	0	0	0	0	0	0	0	0	0	0	0	0	0	0	0	4	4	3	5	1	1	0	0	0
ORTHOMCL1559(18 genes,9 taxa):	Oligo-1,6-glucosidase (EC 3.2.1.10)	none	none	0	0	0	0	0	0	0	0	0	0	0	0	2	2	2	2	2	2	2	2	2	0	0	0	0	0
ORTHOMCL1560(17 genes,17 taxa):	hypothetical protein	none	none	1	1	1	1	1	1	1	1	1	1	1	1	0	0	0	0	0	0	0	0	0	1	1	1	1	1
ORTHOMCL1561(17 genes,17 taxa):	Iron(III) dicitrate transport protein FecA	none	none	0	0	1	0	0	0	0	1	0	0	0	1	1	1	1	1	1	1	1	1	1	1	1	1	1	1
ORTHOMCL1565(17 genes,11 taxa):	Acyl-CoA dehydrogenase 2 [fadN-fadA-fadE operon] (EC 1.3.8.7)	none	none	1	2	1	1	2	1	1	0	2	2	2	2	0	0	0	0	0	0	0	0	0	0	0	0	0	0
ORTHOMCL1566(17 genes,17 taxa):	Molybdenum ABC transporter, substrate-binding protein ModA	none	none	1	1	0	0	0	1	1	1	1	1	1	1	1	1	1	1	0	0	0	0	0	0	1	1	1	1
ORTHOMCL1567(17 genes,17 taxa):	Molybdopterin molybdenumtransferase (EC 2.10.1.1)	none	none	1	1	0	0	0	1	1	1	1	1	1	1	1	1	1	1	0	0	0	0	0	0	1	1	1	1
ORTHOMCL1570(17 genes,17 taxa):	hypothetical protein	none	none	1	1	1	1	1	1	1	1	1	1	1	1	0	0	0	0	0	0	0	0	0	1	1	1	1	1
ORTHOMCL1571(17 genes,17 taxa):	Putative activity regulator of membrane protease YbbK	none	none	1	1	1	1	1	1	1	1	1	1	1	1	0	0	0	0	0	0	0	0	0	1	1	1	1	1
ORTHOMCL1572(17 genes,17 taxa):	DNA-binding response regulator KdpE	none	none	0	1	1	1	1	1	1	0	1	1	0	1	1	1	0	0	1	1	1	1	1	0	1	0	0	0
ORTHOMCL1574(17 genes,17 taxa):	Transcriptional regulator, AraC family	none	none	0	0	1	0	1	1	1	0	1	1	1	1	1	1	1	1	1	1	1	1	1	0	0	0	0	0
ORTHOMCL1576(17 genes,17 taxa):	Uncharacterized MFS-type transporter	none	none	1	1	1	1	1	1	1	0	1	1	1	1	1	1	1	1	1	0	0	0	0	1	0	0	0	0
ORTHOMCL1577(17 genes,17 taxa):	Msl2237 protein	none	none	0	0	1	1	1	0	0	0	0	0	0	1	1	1	1	1	1	1	1	1	1	1	1	1	0	1
ORTHOMCL1578(17 genes,17 taxa):	hypothetical protein; putative signal peptide	none	none	1	1	1	1	1	1	1	1	1	1	1	1	0	0	0	0	0	0	0	0	0	1	1	1	1	1
ORTHOMCL1579(17 genes,17 taxa):	Uncharacterized UPF0118 membrane protein	none	none	1	1	1	1	1	1	1	1	1	1	1	1	0	0	0	0	0	0	0	0	0	1	1	1	1	1
ORTHOMCL1580(17 genes,17 taxa):	putative acetyltransferase	none	none	0	0	1	0	0	1	1	0	0	0	0	1	1	1	1	1	1	1	1	1	1	1	1	1	1	0
ORTHOMCL1581(17 genes,17 taxa):	Putative DMT superfamily metabolite efflux protein precursor	none	none	1	1	1	1	1	1	1	1	1	1	1	1	0	0	0	0	0	0	0	0	0	1	1	1	1	1
ORTHOMCL1582(17 genes,17 taxa):	FIG004694: Hypothetical protein	none	none	1	1	1	1	1	1	1	1	1	1	1	1	0	0	0	0	0	0	0	0	0	1	1	1	1	1
ORTHOMCL1583(17 genes,17 taxa):	Beta-propeller domains of methanol dehydrogenase type	none	none	1	1	1	1	1	1	1	1	1	1	1	1	0	0	0	0	0	0	0	0	0	1	1	1	1	1
ORTHOMCL1586(17 genes,17 taxa):	LSU ribosomal protein L28p @ LSU ribosomal protein L28p, zinc-independent	none	none	1	1	1	1	1	1	1	1	0	1	1	1	1	0	0	0	0	1	1	0	0	1	1	0	0	1
ORTHOMCL1587(17 genes,17 taxa):	BioD-like N-terminal domain / Phosphate acetyltransferase (EC 2.3.1.8)	none	none	1	1	1	1	1	1	1	1	1	1	1	1	0	0	0	0	0	0	0	0	0	1	1	1	1	1
ORTHOMCL1589(17 genes,17 taxa):	FIG003879: Uncharacterized subgroup of the nitrilase superfamily	none	none	1	1	1	1	1	1	1	1	1	1	1	1	0	0	0	0	0	0	0	0	0	1	1	1	1	1
ORTHOMCL1592(17 genes,17 taxa):	C4-dicarboxylate transporter/malic acid transport protein	none	none	0	0	1	0	1	1	1	0	1	1	1	1	1	0	0	0	1	1	1	1	1	0	1	1	1	0
ORTHOMCL1594(17 genes,14 taxa):	putative RepA	none	none	1	2	0	0	0	0	0	2	1	1	0	0	2	1	1	1	0	1	1	1	0	0	1	0	0	1
ORTHOMCL1595(17 genes,17 taxa):	putative membrane protein	none	none	0	0	0	0	0	0	0	1	1	1	1	0	1	1	1	1	1	1	1	1	1	0	1	1	1	1
ORTHOMCL1596(17 genes,16 taxa):	Protein RtcB	none	none	0	0	1	1	1	0	1	0	1	1	1	0	1	1	1	1	2	1	1	1	1	0	0	0	0	0
ORTHOMCL1597(17 genes,17 taxa):	Flavodoxin reductases (ferredoxin-NADPH reductases) family 1; Vanillate O-demethylase oxidoreductase (EC 1.14.13.-)	none	none	0	0	0	0	0	0	0	1	1	1	1	0	1	1	1	1	1	1	1	1	1	0	1	1	1	1
ORTHOMCL1600(17 genes,17 taxa):	PROBABLE CONSERVED TRANSMEMBRANE PROTEIN	none	none	0	0	0	1	1	1	1	0	1	1	1	0	1	1	1	1	1	1	1	1	1	1	0	0	0	0
ORTHOMCL1602(17 genes,17 taxa):	Undecaprenyl-diphosphatase (EC 3.6.1.27)	none	none	0	0	1	0	0	1	1	1	0	0	0	0	1	1	1	1	1	1	1	1	1	0	1	1	1	1
ORTHOMCL1603(17 genes,17 taxa):	Fimbrial protein	none	none	0	0	1	0	1	0	1	1	0	0	0	0	1	0	1	1	1	1	1	1	1	1	1	1	1	1
ORTHOMCL1604(17 genes,17 taxa):	P pilus assembly protein, chaperone PapD	none	none	0	0	1	0	1	0	1	1	0	0	0	0	1	0	1	1	1	1	1	1	1	1	1	1	1	1
ORTHOMCL1605(17 genes,17 taxa):	outer membrane usher protein precursor	none	none	0	0	1	0	1	0	1	1	0	0	0	0	1	0	1	1	1	1	1	1	1	1	1	1	1	1
ORTHOMCL1607(17 genes,6 taxa):	Insertion element IS401 (Burkholderia multivorans) transposase	none	none	3	8	0	3	0	0	1	1	0	0	1	0	0	0	0	0	0	0	0	0	0	0	0	0	0	0
ORTHOMCL1608(17 genes,12 taxa):	Mobile element protein	none	none	1	0	0	1	1	5	1	0	0	0	1	0	0	2	1	1	1	0	0	0	0	0	1	0	0	1
ORTHOMCL1609(17 genes,17 taxa):	hypothetical protein	none	none	0	0	0	0	0	1	1	1	0	0	0	0	1	1	1	1	1	1	1	1	1	1	1	1	1	1
ORTHOMCL1610(17 genes,17 taxa):	Uncharacterized UPF0750 membrane protein	none	none	0	0	0	0	0	1	1	1	0	0	0	0	1	1	1	1	1	1	1	1	1	1	1	1	1	1
ORTHOMCL1611(17 genes,17 taxa):	hypothetical protein	none	none	0	0	0	1	1	0	0	1	0	0	0	0	1	1	1	1	1	1	1	1	1	1	1	1	1	1
ORTHOMCL1613(17 genes,15 taxa):	hypothetical protein	none	none	0	0	0	0	0	0	0	1	0	0	0	0	1	2	1	1	1	1	1	1	1	1	1	2	1	1
ORTHOMCL1614(17 genes,17 taxa):	hypothetical protein	none	none	0	1	0	1	0	0	0	1	0	0	0	0	1	1	1	1	1	1	1	1	1	1	1	1	1	1
ORTHOMCL1615(16 genes,16 taxa):	Vanillate O-demethylase oxygenase subunit (EC 1.14.13.82)	none	none	0	0	1	0	0	0	0	1	0	0	0	1	1	1	1	1	1	1	1	1	1	0	1	1	1	1
ORTHOMCL1618(16 genes,16 taxa):	Molybdenum ABC transporter ATP-binding protein ModC	none	none	1	1	0	0	0	1	0	1	1	1	1	1	1	1	1	1	0	0	0	0	0	0	1	1	1	1
ORTHOMCL1620(16 genes,16 taxa):	hypothetical protein	none	none	0	0	0	0	0	0	0	1	0	0	0	1	1	1	1	1	1	1	1	1	1	1	1	1	1	1
ORTHOMCL1621(16 genes,13 taxa):	Oxidoreductase	none	none	0	1	0	1	0	0	1	1	2	2	2	1	0	0	0	0	0	0	0	0	0	1	1	1	1	1
ORTHOMCL1622(16 genes,16 taxa):	1-acyl-sn-glycerol-3-phosphate acyltransferase	none	none	1	1	1	1	1	1	1	0	1	1	1	1	1	1	1	1	1	0	0	0	0	0	0	0	0	0
ORTHOMCL1623(16 genes,16 taxa):	Osmosensitive K+ channel histidine kinase KdpD	none	none	0	0	1	1	1	1	1	0	1	1	0	1	1	1	0	0	1	1	1	1	1	0	1	0	0	0
ORTHOMCL1628(16 genes,16 taxa):	hypothetical protein	none	none	1	1	0	0	0	0	1	0	1	1	1	1	1	1	1	1	1	1	1	1	1	0	0	0	0	0
ORTHOMCL1630(16 genes,16 taxa):	Arylesterase precursor (EC 3.1.1.2)	none	none	1	1	1	0	1	1	1	1	1	1	1	1	0	0	0	0	0	0	0	0	0	1	1	1	1	1
ORTHOMCL1631(16 genes,16 taxa):	ABC-type antimicrobial peptide transport system, ATPase component	none	none	1	1	1	0	1	1	1	1	1	1	1	1	0	0	0	0	0	0	0	0	0	1	1	1	1	1
ORTHOMCL1632(16 genes,16 taxa):	ABC transporter, fused permease protein	none	none	1	1	1	0	1	1	1	1	1	1	1	1	0	0	0	0	0	0	0	0	0	1	1	1	1	1
ORTHOMCL1633(16 genes,16 taxa):	Guanosine-3',5'-bis(Diphosphate) 3'-pyrophosphohydrolase (EC 3.1.7.2)	none	none	0	0	1	1	0	1	1	0	1	1	1	0	1	1	1	1	1	1	1	1	1	0	0	0	0	0
ORTHOMCL1635(16 genes,16 taxa):	Transthyretin family protein	none	none	0	1	1	0	0	1	1	0	1	1	1	0	1	1	1	1	1	1	1	1	1	0	0	0	0	0
ORTHOMCL1636(16 genes,16 taxa):	Threonine efflux protein	none	none	0	0	1	0	0	0	1	1	1	1	1	0	1	1	1	1	1	0	0	0	0	1	1	1	1	1
ORTHOMCL1638(16 genes,16 taxa):	Putative hemolysin	none	none	0	0	1	0	0	0	1	0	1	1	1	0	1	1	1	1	1	1	1	1	1	1	1	0	0	0
ORTHOMCL1640(16 genes,14 taxa):	FIG00351587: hypothetical protein	none	none	0	1	0	0	0	0	0	1	1	1	0	0	0	0	1	1	1	1	1	1	1	1	2	2	0	0
ORTHOMCL1641(16 genes,15 taxa):	Transcriptional regulator, HxlR family	none	none	0	0	0	0	1	1	0	1	1	1	0	0	1	1	1	0	0	1	1	0	1	0	2	1	1	1
ORTHOMCL1642(16 genes,16 taxa):	Bifunctional protein: zinc-containing alcohol dehydrogenase; quinone oxidoreductase ( NADPH:quinone reductase) (EC 1.1.1.-); Similar to arginate lyase	none	none	0	1	1	1	0	1	0	0	1	1	0	0	1	1	1	1	1	1	1	1	1	0	1	0	0	0
ORTHOMCL1643(16 genes,15 taxa):	Nitrilase (EC 3.5.5.7)	none	none	0	0	1	0	0	0	0	1	0	0	0	0	1	1	1	1	2	1	1	1	1	0	1	1	1	1
ORTHOMCL1644(16 genes,14 taxa):	hypothetical protein	none	none	1	1	1	0	0	0	0	1	0	0	0	0	2	0	0	0	2	1	1	1	1	1	0	1	1	1
ORTHOMCL1645(16 genes,16 taxa):	hypothetical protein	none	none	0	0	1	0	0	0	0	1	0	0	0	0	1	1	1	1	1	1	1	1	1	1	1	1	1	1
ORTHOMCL1646(16 genes,16 taxa):	Putative phosphatase	none	none	1	1	1	0	0	0	0	1	0	0	0	0	1	1	1	1	1	1	1	1	1	1	1	0	0	1
ORTHOMCL1647(16 genes,16 taxa):	Dipeptide ABC transporter, ATP-binding protein DppD (TC 3.A.1.5.2)	none	none	0	1	1	0	1	0	0	0	0	0	0	0	1	1	1	1	1	1	1	1	1	1	1	1	1	0
ORTHOMCL1648(16 genes,16 taxa):	Peptidase, M23/M37 family	none	none	0	0	1	0	0	0	1	1	0	0	0	0	1	1	1	1	1	1	1	1	1	0	1	1	1	1
ORTHOMCL1649(16 genes,16 taxa):	Uncharacterized protein YgeA of aspartate/glutamate/hydantoin racemase family	none	none	0	0	1	0	0	0	0	1	0	0	0	0	1	1	1	1	1	1	1	1	1	1	1	1	1	1
ORTHOMCL1652(16 genes,9 taxa):	transposase IS200-family protein	none	none	4	0	0	0	1	0	0	0	0	0	0	0	0	0	0	0	1	2	2	2	2	1	0	0	0	1
ORTHOMCL1655(16 genes,15 taxa):	Ferrichrome-iron receptor	none	none	1	0	0	0	0	0	0	1	0	0	0	0	1	2	1	1	1	1	1	1	1	0	1	1	1	1
ORTHOMCL1656(16 genes,16 taxa):	hypothetical protein	none	none	0	0	0	0	0	0	1	1	0	0	0	0	1	1	1	1	1	1	1	1	1	1	1	1	1	1
ORTHOMCL1658(16 genes,16 taxa):	LSU ribosomal protein L36p @ LSU ribosomal protein L36p, zinc-independent	none	none	0	0	0	1	0	0	1	1	0	0	0	0	1	1	1	1	1	1	1	1	1	1	0	1	1	1
ORTHOMCL1659(16 genes,16 taxa):	Tautomerase	none	none	0	0	0	0	0	1	1	1	0	0	0	0	1	1	0	1	1	1	1	1	1	1	1	1	1	1
ORTHOMCL1660(16 genes,1 taxa):	hypothetical protein	none	none	0	0	0	0	0	0	16	0	0	0	0	0	0	0	0	0	0	0	0	0	0	0	0	0	0	0
ORTHOMCL1661(16 genes,16 taxa):	hypothetical protein	none	none	0	0	0	0	0	0	1	1	0	0	0	0	1	1	1	1	1	1	1	1	1	1	1	1	1	1
ORTHOMCL1662(16 genes,16 taxa):	OsmC/Ohr family protein	none	none	0	0	0	0	1	1	0	1	0	0	0	0	1	1	1	1	1	1	1	1	1	0	1	1	1	1
ORTHOMCL1663(16 genes,16 taxa):	Ferrichrome-iron receptor	none	none	0	0	0	0	0	1	0	1	0	0	0	0	1	1	1	1	1	1	1	1	1	1	1	1	1	1
ORTHOMCL1664(16 genes,14 taxa):	Ferrichrome-iron receptor	none	none	0	0	0	0	0	1	0	2	0	0	0	0	1	0	1	1	1	1	1	1	1	0	1	1	1	2
ORTHOMCL1665(16 genes,16 taxa):	Uncharacterized MFS-type transporter	none	none	0	0	0	0	0	1	0	1	0	0	0	0	1	1	1	1	1	1	1	1	1	1	1	1	1	1
ORTHOMCL1666(16 genes,15 taxa):	Lipid A biosynthesis lauroyl acyltransferase (EC 2.3.1.241)	none	none	0	0	0	1	0	0	0	1	0	0	0	0	1	1	1	1	1	1	1	1	1	0	1	1	2	1
ORTHOMCL1667(16 genes,16 taxa):	Nucleoside-specific channel-forming protein Tsx precursor	none	none	0	0	0	0	0	1	0	1	0	0	0	0	1	1	1	1	1	1	1	1	1	1	1	1	1	1
ORTHOMCL1668(16 genes,15 taxa):	putative signal peptide	none	none	0	0	0	0	0	0	0	1	0	0	0	0	1	1	1	1	1	1	1	1	1	1	1	1	2	1
ORTHOMCL1669(16 genes,15 taxa):	FIG003620: Proteophosphoglycan precursor (Fragment)	none	none	0	0	0	0	0	0	0	1	0	0	0	0	1	1	1	1	1	1	1	1	1	1	1	1	2	1
ORTHOMCL1670(16 genes,16 taxa):	ABC transporter, permease protein (cluster 3, basic aa/glutamine/opines)	none	none	0	0	0	1	0	0	0	1	0	0	0	0	1	1	1	1	1	1	1	1	1	1	1	1	1	1
ORTHOMCL1671(16 genes,16 taxa):	Microsomal dipeptidase (EC 3.4.13.19)	none	none	0	0	0	0	0	1	0	1	0	0	0	0	1	1	1	1	1	1	1	1	1	1	1	1	1	1
ORTHOMCL1672(16 genes,16 taxa):	Coenzyme PQQ synthesis protein E	none	none	0	0	0	0	0	1	0	1	0	0	0	0	1	1	1	1	1	1	1	1	1	1	1	1	1	1
ORTHOMCL1673(16 genes,16 taxa):	Coenzyme PQQ synthesis protein D	none	none	0	0	0	0	0	1	0	1	0	0	0	0	1	1	1	1	1	1	1	1	1	1	1	1	1	1
ORTHOMCL1674(16 genes,16 taxa):	Pyrroloquinoline-quinone synthase (EC 1.3.3.11)	none	none	0	0	0	0	0	1	0	1	0	0	0	0	1	1	1	1	1	1	1	1	1	1	1	1	1	1
ORTHOMCL1675(16 genes,16 taxa):	Coenzyme PQQ synthesis protein B	none	none	0	0	0	0	0	1	0	1	0	0	0	0	1	1	1	1	1	1	1	1	1	1	1	1	1	1
ORTHOMCL1676(16 genes,15 taxa):	3-carboxymuconate cyclase	none	none	0	0	0	0	0	0	0	1	0	0	0	0	2	1	1	1	1	1	1	1	1	1	1	1	1	1
ORTHOMCL1677(16 genes,11 taxa):	hypothetical protein	none	none	0	0	0	0	0	0	0	2	0	0	0	0	2	1	1	1	1	2	2	1	1	0	0	0	0	2
ORTHOMCL1678(16 genes,14 taxa):	AmpG protein	none	none	0	0	0	0	1	1	0	2	0	0	0	0	1	0	1	1	1	1	1	1	1	0	0	1	1	2
ORTHOMCL1679(15 genes,15 taxa):	Pyrimidine monooxygenase RutA (EC 1.14.99.46)	none	none	0	0	1	0	0	1	1	1	1	1	1	1	1	0	1	1	0	0	0	0	0	0	1	1	1	1
ORTHOMCL1680(15 genes,15 taxa):	Peroxyureidoacrylate/ureidoacrylate amidohydrolase RutB (EC 3.5.1.110)	none	none	0	0	1	0	0	1	1	1	1	1	1	1	1	0	1	1	0	0	0	0	0	0	1	1	1	1
ORTHOMCL1681(15 genes,15 taxa):	Putative aminoacrylate peracid reductase RutC @ RidA/YER057c/UK114 superfamily protein	none	none	0	0	1	0	0	1	1	1	1	1	1	1	1	0	1	1	0	0	0	0	0	0	1	1	1	1
ORTHOMCL1682(15 genes,15 taxa):	FMN reductase (NADH) RutF (EC 1.5.1.42)	none	none	0	0	1	0	0	1	1	1	1	1	1	1	1	0	1	1	0	0	0	0	0	0	1	1	1	1
ORTHOMCL1683(15 genes,15 taxa):	small multidrug resistance family (SMR) protein	none	none	0	1	1	1	1	0	1	1	1	1	1	1	0	0	0	0	0	1	1	1	1	0	0	0	0	1
ORTHOMCL1684(15 genes,15 taxa):	Transcriptional regulator, AsnC family	none	none	0	0	1	0	0	0	1	0	1	1	1	1	1	1	1	1	1	1	1	1	1	0	0	0	0	0
ORTHOMCL1686(15 genes,15 taxa):	Efflux ABC transporter, permease/ATP-binding protein Atu2242	none	none	1	1	1	1	1	1	1	0	1	1	1	1	0	0	0	0	0	0	0	0	0	1	1	1	1	0
ORTHOMCL1688(15 genes,15 taxa):	hypothetical protein	none	none	0	0	1	0	1	0	0	0	1	1	1	1	1	1	1	0	1	1	1	1	1	1	0	0	0	0
ORTHOMCL1689(15 genes,15 taxa):	T6SS-associated peptidoglycan hydrolase TagX	none	none	1	1	1	1	1	1	1	0	0	0	1	1	0	0	0	0	0	1	1	1	1	1	1	0	0	0
ORTHOMCL1690(15 genes,15 taxa):	hypothetical protein	none	none	1	1	0	0	0	0	0	0	1	1	1	1	1	1	1	1	1	1	1	1	1	0	0	0	0	0
ORTHOMCL1691(15 genes,13 taxa):	Type I secretion membrane fusion protein, HlyD family @ Type I secretion system, membrane fusion protein LapC	none	none	1	1	1	1	2	1	1	0	1	1	0	2	0	1	1	1	0	0	0	0	0	0	0	0	0	0
ORTHOMCL1692(15 genes,13 taxa):	Putative ATP-binding component of a transport system	none	none	1	1	1	1	2	1	1	0	1	1	0	2	0	1	1	1	0	0	0	0	0	0	0	0	0	0
ORTHOMCL1694(15 genes,15 taxa):	Alkylated DNA repair protein	none	none	1	1	1	0	0	1	1	0	0	0	0	1	1	1	1	1	1	1	1	1	1	0	0	0	0	0
ORTHOMCL1695(15 genes,15 taxa):	Lyzozyme M1 (1,4-beta-N-acetylmuramidase) (EC 3.2.1.17)	none	none	1	1	1	1	1	1	1	0	1	1	1	1	0	0	0	0	0	0	0	0	0	1	1	1	1	0
ORTHOMCL1696(15 genes,15 taxa):	hypothetical protein	none	none	0	1	1	0	1	1	1	0	0	0	0	1	1	1	1	1	1	0	0	0	0	1	1	1	1	0
ORTHOMCL1697(15 genes,15 taxa):	Transcriptional regulator, AraC family	none	none	0	0	1	1	0	1	1	0	0	0	0	1	1	1	1	1	1	1	1	1	1	1	0	0	0	0
ORTHOMCL1698(15 genes,15 taxa):	Fosmidomycin resistance protein	none	none	0	0	1	1	1	1	1	0	0	0	0	1	1	1	1	1	0	1	1	1	1	1	0	0	0	0
ORTHOMCL1699(15 genes,15 taxa):	hypothetical protein	none	none	1	1	1	1	1	1	1	0	1	1	1	1	0	0	0	0	0	1	1	1	1	0	0	0	0	0
ORTHOMCL1700(15 genes,15 taxa):	Transcription regulator [contains diacylglycerol kinase catalytic domain]	none	none	1	1	1	0	0	1	1	1	1	1	1	1	0	0	0	0	0	0	0	0	0	1	1	1	1	1
ORTHOMCL1701(15 genes,15 taxa):	COGs COG3216	none	none	0	0	1	0	0	1	1	0	1	1	1	0	1	1	1	1	0	1	1	1	1	1	0	0	0	0
ORTHOMCL1704(15 genes,15 taxa):	hypothetical protein	none	none	0	1	1	0	0	0	1	1	1	1	1	0	0	0	0	0	1	1	1	1	1	1	1	1	0	0
ORTHOMCL1705(15 genes,15 taxa):	Integrase	none	none	0	1	1	0	0	0	0	1	1	1	1	0	1	0	0	0	1	1	1	1	1	1	1	1	0	0
ORTHOMCL1706(15 genes,11 taxa):	FIG00349989: hypothetical protein	none	none	0	1	1	2	0	0	0	0	1	1	0	0	0	2	0	0	0	1	1	2	2	0	0	1	0	0
ORTHOMCL1708(15 genes,15 taxa):	Uncharacterized metal ion transporter YcsG, Mn(2+)/Fe(2+) NRAMP family	none	none	0	0	1	1	0	1	0	1	0	0	0	0	0	1	1	1	0	1	1	1	1	0	1	1	1	1
ORTHOMCL1710(15 genes,15 taxa):	UPF0317 protein YcsI	none	none	0	0	1	1	0	1	0	1	0	0	0	0	0	1	1	1	0	1	1	1	1	0	1	1	1	1
ORTHOMCL1711(15 genes,15 taxa):	Allophanate hydrolase 2 subunit 1 (EC 3.5.1.54) / Allophanate hydrolase 2 subunit 2 (EC 3.5.1.54)	none	none	0	0	1	1	0	1	0	1	0	0	0	0	0	1	1	1	0	1	1	1	1	0	1	1	1	1
ORTHOMCL1712(15 genes,15 taxa):	Biotin carboxylase of acetyl-CoA carboxylase (EC 6.3.4.14) / Biotin carboxyl carrier protein of acetyl-CoA carboxylase	none	none	0	0	1	1	0	1	0	1	0	0	0	0	0	1	1	1	0	1	1	1	1	0	1	1	1	1
ORTHOMCL1713(15 genes,15 taxa):	hypothetical protein	none	none	0	0	1	0	0	1	1	1	0	0	0	0	1	0	1	1	1	1	1	1	1	1	1	0	0	1
ORTHOMCL1714(15 genes,13 taxa):	hypothetical protein	none	none	0	0	1	1	3	1	0	0	0	0	0	0	1	1	0	0	1	1	1	1	1	0	1	1	0	0
ORTHOMCL1716(15 genes,11 taxa):	Transposase	none	none	1	0	0	1	1	5	1	0	0	0	0	0	0	1	1	1	1	0	0	0	0	0	1	0	0	1
ORTHOMCL1717(15 genes,15 taxa):	Broad-specificity glycerol dehydrogenase (EC 1.1.99.22), subunit SldA @ Gluconate 5-dehydrogenase, large subunit	none	none	0	0	0	0	0	0	1	1	0	0	0	0	1	1	1	1	1	1	1	1	1	1	1	0	1	1
ORTHOMCL1718(15 genes,15 taxa):	Uncharacterized MFS-type transporter	none	none	0	0	0	1	0	1	1	1	0	0	0	0	1	0	0	0	1	1	1	1	1	1	1	1	1	1
[truncated: 5,336 more rows]

## Sheet: Nitrogen and amino acid met.
			Environmental isolates									Nectar isolates
Lost in nectar-dwelling clade
Product	Subcategory	Class	A.bouvetii_CIP107468	A.indicus_ANC4215	A.lwoffii_CIP6410	A.guillouiae_NIPH991	A.larvae_BRTC1	A.rudis_CIP110305	A.baylyi_ADP1	A.ursingii_NIPH706	A.brisouii_ANC4119	BB362	EC31	EC34	BB226	FNA11	FNA3	SCC474	SCC477	A.apis_ANC5114	A.boissieri_ANC4422	EC115	EC24	B10A	B5B	A.nectaris_CIP110549
Alanine racemase (EC 5.1.1.1)	Alanine, serine, and glycine	Amino Acids and Derivatives	1	1	1	1	1	1	1	1	1	0	0	0	0	0	0	0	0	0	0	0	0	0	0	0
Glycerate kinase (EC 2.7.1.31)	Alanine, serine, and glycine	Amino Acids and Derivatives	1	1	1	1	0	1	1	1	1	0	0	0	0	0	0	0	0	0	0	0	0	0	0	0
D-serine dehydratase (EC 4.3.1.18)	Alanine, serine, and glycine	Amino Acids and Derivatives	0	0	0	1	0	0	1	1	1	0	0	0	0	0	0	0	0	0	0	0	0	0	0	0
Urea carboxylase-related ABC transporter, permease protein	Arginine; urea cycle, polyamines	Amino Acids and Derivatives	1	0	0	1	0	0	0	1	1	0	0	0	0	0	0	0	0	0	0	0	0	0	0	0
Phenylacetate-coenzyme A ligase (EC 6.2.1.30)	Aromatic amino acids and derivatives	Amino Acids and Derivatives	0	1	1	1	0	1	0	0	1	0	0	0	0	0	0	0	0	0	0	0	0	0	0	0
4-hydroxyphenylpyruvate dioxygenase (EC 1.13.11.27)	Aromatic amino acids and derivatives	Amino Acids and Derivatives	1	1	0	1	0	1	0	0	0	0	0	0	0	0	0	0	0	0	0	0	0	0	0	0
Aromatic amino acid transport protein AroP	Aromatic amino acids and derivatives	Amino Acids and Derivatives	0	0	0	1	1	0	1	0	1	0	0	0	0	0	0	0	0	0	0	1	1	0	0	0
Hydroxymethylglutaryl-CoA lyase (EC 4.1.3.4)	Branched-chain amino acids	Amino Acids and Derivatives	1	1	1	0	1	2	0	0	1	0	0	0	0	0	0	0	0	0	0	0	0	0	0	0
Methylcrotonyl-CoA carboxylase biotin-containing subunit (EC 6.4.1.4)	Branched-chain amino acids	Amino Acids and Derivatives	0	1	1	0	1	1	0	0	1	0	0	0	0	0	0	0	0	0	0	0	0	0	0	0
Methylglutaconyl-CoA hydratase (EC 4.2.1.18)	Branched-chain amino acids	Amino Acids and Derivatives	0	1	1	0	1	1	0	0	1	0	0	0	0	0	0	0	0	0	0	0	0	0	0	0
Methylcrotonyl-CoA carboxylase carboxyl transferase subunit (EC 6.4.1.4)	Branched-chain amino acids	Amino Acids and Derivatives	0	1	1	0	1	1	0	0	1	0	0	0	0	0	0	0	0	0	0	0	0	0	0	0
Isovaleryl-CoA dehydrogenase (EC 1.3.8.4)	Branched-chain amino acids	Amino Acids and Derivatives	0	1	1	0	1	1	0	0	1	0	0	0	0	0	0	0	0	0	0	0	0	0	0	0
Dihydroxy-acid dehydratase (EC 4.2.1.9)	Branched-chain amino acids	Amino Acids and Derivatives	1	1	1	0	0	0	1	0	0	0	0	0	0	0	0	0	0	0	0	0	0	0	0	0
Aspartate aminotransferase (EC 2.6.1.1)	Glutamine, glutamate, aspartate, asparagine; ammonia assimilation	Amino Acids and Derivatives	1	1	1	1	1	1	1	1	1	0	0	0	0	0	0	0	0	0	0	0	0	0	0	0
Aspartate ammonia-lyase (EC 4.3.1.1)	Glutamine, glutamate, aspartate, asparagine; ammonia assimilation	Amino Acids and Derivatives	0	0	0	1	0	0	1	1	1	0	0	0	0	0	0	0	0	0	0	0	0	0	0	0
Glutaminase (EC 3.5.1.2)	Glutamine, glutamate, aspartate, asparagine; ammonia assimilation	Amino Acids and Derivatives	0	1	1	0	0	0	1	1	0	0	0	0	0	0	0	0	0	0	0	0	0	0	0	0
Formiminoglutamase (EC 3.5.3.8)	Histidine Metabolism	Amino Acids and Derivatives	1	0	0	1	1	1	1	0	0	0	0	0	0	0	0	0	0	0	0	0	0	0	0	0
Histidine utilization repressor	Histidine Metabolism	Amino Acids and Derivatives	1	0	0	1	1	1	0	0	1	0	0	0	0	0	0	0	0	0	0	0	0	1	1	0
Urocanate hydratase (EC 4.2.1.49)	Histidine Metabolism	Amino Acids and Derivatives	1	0	0	1	1	1	1	0	0	0	0	0	0	0	0	0	0	0	0	0	0	1	1	0
Histidine ammonia-lyase (EC 4.3.1.3)	Histidine Metabolism	Amino Acids and Derivatives	1	0	0	1	1	1	0	0	0	0	0	0	0	0	0	0	0	0	0	0	0	0	0	0
Imidazolonepropionase (EC 3.5.2.7)	Histidine Metabolism	Amino Acids and Derivatives	1	0	0	1	1	1	0	0	0	0	0	0	0	0	0	0	0	0	0	0	0	1	1	0
Adenosylhomocysteinase (EC 3.3.1.1)	Lysine, threonine, methionine, and cysteine	Amino Acids and Derivatives	1	1	1	1	1	1	1	1	1	0	0	0	0	0	0	0	0	0	0	0	0	0	0	0
Cystathionine beta-lyase (EC 4.4.1.8)	Lysine, threonine, methionine, and cysteine	Amino Acids and Derivatives	1	1	1	1	1	1	1	1	1	0	0	0	0	0	0	0	0	0	0	0	0	0	0	0
5-methyltetrahydrofolate--homocysteine methyltransferase (EC 2.1.1.13)	Lysine, threonine, methionine, and cysteine	Amino Acids and Derivatives	1	1	1	1	1	1	1	1	1	0	0	0	0	0	0	0	0	0	0	0	0	0	0	0
Sulfate permease	Lysine, threonine, methionine, and cysteine	Amino Acids and Derivatives	1	1	1	1	1	1	0	0	0	0	0	0	0	0	0	0	0	0	0	0	0	0	0	0
Methionine transporter MetT	Lysine, threonine, methionine, and cysteine	Amino Acids and Derivatives	1	1	1	1	1	1	0	0	0	0	0	0	0	0	0	0	0	0	0	0	0	0	0	0
Serine acetyltransferase (EC 2.3.1.30)	Lysine, threonine, methionine, and cysteine	Amino Acids and Derivatives	0	0	0	1	1	0	2	1	0	0	0	0	0	0	0	0	0	0	0	0	0	0	0	0
Methionine ABC transporter substrate-binding protein	Lysine, threonine, methionine, and cysteine	Amino Acids and Derivatives	1	0	0	1	0	1	0	0	1	0	0	0	0	0	0	0	0	0	0	0	0	0	0	0
L-Proline/Glycine betaine transporter ProP	Proline and 4-hydroxyproline	Amino Acids and Derivatives	1	1	0	1	1	0	1	1	0	0	0	0	0	0	0	0	0	0	0	0	0	0	0	0
L-Proline/Glycine betaine transporter ProP	Proline and 4-hydroxyproline	Amino Acids and Derivatives	1	1	1	1	0	0	0	0	0	0	0	0	0	0	0	0	0	0	0	0	0	0	0	0
Ammonium transporter	Ammonium transporter	Nitrogen Metabolism	1	1	1	1	0	0	1	1	1	0	0	0	0	0	0	0	0	0	0	0	0	0	0	0
Ammonium transporter	Ammonium transporter	Nitrogen Metabolism	0	2	0	0	0	0	1	0	2	0	0	0	0	0	0	0	0	0	0	0	0	0	0	0
Ferredoxin-dependent glutamate synthase (EC 1.4.7.1)	Glutamate synthase	Nitrogen Metabolism	1	1	1	1	1	1	1	1	0	0	0	0	0	0	0	0	0	0	0	0	0	0	0	0
D-serine/D-alanine/glycine transporter	Alanine, serine, and glycine	Amino Acids and Derivatives	2	2	2	2	1	1	2	2	2	1	0	0	1	1	1	1	1	1	1	1	1	1	1	1
Gained in nectar-dwelling clade
Product	Subcategory	Class	A.bouvetii_CIP107468	A.indicus_ANC4215	A.lwoffii_CIP6410	A.guillouiae_NIPH991	A.larvae_BRTC1	A.rudis_CIP110305	A.baylyi_ADP1	A.ursingii_NIPH706	A.brisouii_ANC4119	BB362	EC31	EC34	BB226	FNA11	FNA3	SCC474	SCC477	A.apis_ANC5114	A.boissieri_ANC4422	EC115	EC24	B10A	B5B	A.nectaris_CIP110549
Phosphoserine phosphatase (EC 3.1.3.3)	Alanine, serine, and glycine	Amino Acids and Derivatives	0	0	0	0	0	0	0	0	1	1	1	1	1	1	1	1	1	0	1	1	1	1	1	1
Phosphoserine phosphatase (EC 3.1.3.3)	Alanine, serine, and glycine	Amino Acids and Derivatives	0	0	0	0	0	0	1	0	0	1	1	1	1	1	1	1	1	1	0	0	0	0	0	1
D-serine/D-alanine/glycine transporter	Alanine, serine, and glycine	Amino Acids and Derivatives	0	0	0	0	0	1	0	0	1	1	1	1	1	1	0	1	1	0	1	1	1	0	0	1
Arginine/ornithine antiporter ArcD	Arginine; urea cycle, polyamines	Amino Acids and Derivatives	0	0	0	0	0	0	1	0	1	1	1	1	1	1	1	1	1	1	1	1	1	1	1	1
Lactam utilization protein LamB	Arginine; urea cycle, polyamines	Amino Acids and Derivatives	0	0	0	1	1	0	1	0	0	1	1	1	0	1	1	1	1	0	1	1	1	1	1	0
Gamma-aminobutyrate:alpha-ketoglutarate aminotransferase (EC 2.6.1.19)	Arginine; urea cycle, polyamines	Amino Acids and Derivatives	0	0	0	1	1	0	1	0	1	1	1	1	1	1	1	1	1	1	1	1	1	1	1	1
Succinylornithine transaminase (EC 2.6.1.81)	Arginine; urea cycle, polyamines	Amino Acids and Derivatives	0	0	0	0	1	1	1	0	1	1	1	1	1	1	1	1	1	1	1	1	1	1	1	1
Shikimate 5-dehydrogenase I gamma (EC 1.1.1.25)	Aromatic amino acids and derivatives	Amino Acids and Derivatives	0	0	0	0	0	0	0	0	0	1	1	1	1	1	1	1	1	1	1	1	1	1	1	1
Periplasmic chorismate mutase I precursor (EC 5.4.99.5)	Aromatic amino acids and derivatives	Amino Acids and Derivatives	0	0	0	0	0	0	0	0	0	1	1	1	0	1	1	1	1	0	1	0	0	0	0	1
Isochorismatase (EC 3.3.2.1)	Aromatic amino acids and derivatives	Amino Acids and Derivatives	0	0	0	1	0	1	1	0	0	1	1	1	1	0	0	0	0	0	0	1	1	0	0	1
L-asparaginase (EC 3.5.1.1)	Glutamine, glutamate, aspartate, asparagine; ammonia assimilation	Amino Acids and Derivatives	0	0	0	0	0	0	0	0	0	1	1	1	1	1	1	1	1	0	0	0	0	0	0	1
Leucine-responsive regulatory protein, regulator for leucine (or lrp) regulon and high-affinity branched-chain amino acid transport system	Glutamine, glutamate, aspartate, asparagine; ammonia assimilation	Amino Acids and Derivatives	0	0	0	0	0	0	0	0	1	1	1	0	1	1	1	1	1	0	1	1	1	1	1	1
Aspartate racemase (EC 5.1.1.13)	Glutamine, glutamate, aspartate, asparagine; ammonia assimilation	Amino Acids and Derivatives	0	0	0	0	0	0	1	0	0	1	1	1	1	1	1	1	1	0	0	0	0	0	0	1
Methionine ABC transporter substrate-binding protein	Lysine, threonine, methionine, and cysteine	Amino Acids and Derivatives	0	0	0	0	0	0	0	0	0	1	1	1	1	1	1	1	1	1	1	0	1	1	1	1
Threonine dehydratase, catabolic (EC 4.3.1.19)	Lysine, threonine, methionine, and cysteine	Amino Acids and Derivatives	0	0	0	0	0	0	0	0	1	1	1	1	1	1	1	1	1	0	0	0	0	0	0	1
Homocysteine S-methyltransferase (EC 2.1.1.10)	Lysine, threonine, methionine, and cysteine	Amino Acids and Derivatives	0	0	0	0	0	0	1	0	1	1	1	1	1	1	1	1	1	1	1	1	1	1	1	1
2-Oxobutyrate oxidase, putative	Lysine, threonine, methionine, and cysteine	Amino Acids and Derivatives	0	0	0	0	1	1	0	0	0	1	1	1	1	1	1	1	1	1	1	1	1	1	1	1
Transcriptional regulator GabR of GABA utilization (GntR family with aminotransferase-like domain)	Lysine, threonine, methionine, and cysteine	Amino Acids and Derivatives	0	0	0	1	1	0	1	0	1	1	1	1	1	1	1	1	1	1	1	1	1	1	1	1
Pyrroline-5-carboxylate reductase (EC 1.5.1.2)	Proline and 4-hydroxyproline	Amino Acids and Derivatives	0	0	0	0	0	0	0	0	0	1	1	1	1	1	1	1	1	1	1	1	1	1	1	1
L-Proline/Glycine betaine transporter ProP	Proline and 4-hydroxyproline	Amino Acids and Derivatives	0	0	0	1	1	0	1	1	0	3	2	2	3	2	2	2	2	1	1	2	2	1	1	3
