# Supplementary material for: Genome evolution following an ecological shift in nectar-dwelling Acinetobacter
Source: mSphere. 2024 Dec 26;10(1):e01010-24. doi: 10.1128/msphere.01010-24 (PMC11774029; doi:10.1128/msphere.01010-24)
Supplement: Table S4 — ANOVA results across functional categories. [file msphere.01010-24-s0004.xlsx]

## Sheet: reduced categories
Ortholog categories reduced in nectar-dwelling isolates relative to environmental isolates
		Actual values					Normalized values
Functional category	Subcategory	Environmental mean	Nectar mean	Relative reduction	Adjusted p value	Significance	Environmental mean	Nectar mean	Relative reduction	Adjusted p value	Significance
Metabolism of aromatic compounds		36.22	8.2	0.773606	<0.000001	****	0.0103037	0.00323651	0.685889	<0.000001	****
	Metabolism of central aromatic intermediates	20.56	4.33	0.789397	2.37e-05	****	0.00587535	0.00169969	0.710708	2.18e-05	****
	Peripheral pathways for catabolism of aromatic compounds	13.67	3.73	0.72714	0.00456	**	0.00387643	0.00148438	0.617076	0.00452	**
Miscellaneous		36.89	20	0.457848	0.0112	*	0.00646447	0.0050723	0.215356	0.295
	Plant-prokaryote DOE project	7.11	5.2	0.268636	0.967		0.00212371	0.00208908	0.0163054	0.955
	No subcategory	14.89	7.4	0.503022	0.194		0.00434076	0.00298323	0.312741	0.179
Nitrogen metabolism		13.89	7.8	0.438445	0.0301	*	0.00413709	0.00314597	0.239569	0.314
Fatty acids, lipids, and isoprenoids		49.44	30.8	0.377023	8.92e-05	****	0.0142197	0.0124285	0.12597	0.289
	Fatty acids	30.44	16.27	0.465506	0.0785		0.00874755	0.00658064	0.247716	0.062
Iron acquisition and metabolism		9.56	6	0.372385	0.000125	***	0.00265636	0.00154249	0.41932	0.0193	*
	Siderophores	5.11	1.87	0.634051	0.0169	*	0.00141006	0.000722224	0.487806	0.022	*
	No subcategory	4.44	2.07	0.533784	0.273		0.0012463	0.000820268	0.341835	0.276
Carbohydrates		61.44	42.2	0.313151	0.00181	**	0.0179083	0.0170274	0.0491897	0.687
	Central carbohydrate metabolism	35.78	25.6	0.284516	0.955		0.0104036	0.0103148	0.00854216	0.907
	Organic acids	12.67	1.8	0.857932	9.79e-07	****	0.00345322	0.000324571	0.906009	<0.000001	****
Regulation and cell signaling		27	19.2	0.288889	0.075		0.00787414	0.00771434	0.0202937	0.918
	Programmed cell death and toxin-antitoxin systems	7.22	3.93	0.455679	0.397		0.00209165	0.00157545	0.246787	0.377
	No subcategory	13.78	7.87	0.428882	0.428		0.00402572	0.00318354	0.2092	0.405
Respiration		43.22	30.6	0.291994	0.0023	**	0.0125358	0.0123873	0.0118416	0.919
	Electron accepting reactions	12.56	7.53	0.400478	0.409		0.00363851	0.00303916	0.164725	0.379
	No subcategory	5	1.67	0.666	0.179		0.0014308	0.000675868	0.527628	0.173
Sulfur metabolism
	Organic sulfur assimilation	3.33	1.53	0.540541	0.499		0.000909569	0.000626373	0.311352	0.507
Protein metabolism
	Protein processing and modification	8.33	5.47	0.343337	0.685		0.00243535	0.00219993	0.0966683	0.649
Virulence, disease and defense
	Resistance to antibiotics and toxic compounds	24.56	17.67	0.280537	0.936		0.00723958	0.00711941	0.0165995	0.872

## Sheet: increased categories
Ortholog categories increased in nectar-dwelling isolates relative to environmental isolates
		Actual values					Normalized values
Functional category	Subcategory	Environmental mean	Nectar mean	Relative increase	Adjusted p value	Significance	Environmental mean	Nectar mean	Relative increase	Adjusted p value	Significance
Carbohydrates
	Monosaccharides	4.11	8.33	1.02676	0.00707	**	0.00119003	0.00337276	1.83419	0.00733	**
Phages, prophages, transposable elements, plasmids		5.67	10.8	0.904762	0.023	*	0.0016314	0.00424116	1.5997	0.00113	**
	Phages, prophages	4.33333	9.47	1.18538	0.00041	***	0.00123127	0.00370752	2.01113	0.000385	***
Membrane transport		51	57.13	0.120196	0.392		0.0145993	0.0229975	0.575253	0.000924	***
	Protein and nucleoprotein secretion system, Type IV	14.1111	18.53	0.31315	0.0111	*	0.00418358	0.0074674	0.784929	0.0133	*
	No subcategory	12.8889	19.93	0.546293	0.000989	***	0.00371941	0.0080651	1.16838	0.00116	**
Cell division and cell cycle		19.4444	20.8	0.0697143	0.629		0.00569904	0.00838413	0.471147	0.00971	**
DNA metabolism		54.7778	58.07	0.0601014	0.624		0.0159243	0.0233801	0.468204	0.00224	**
	CRISPs	0.89	1.4	0.573034	0.000174	***	0.000260677	0.000564715	1.16634	0.000272	***
	DNA repair	34.2222	35.27	0.0306169	0.00664	**	0.00995727	0.0142129	0.427386	0.00837	**
	DNA replication	9	9.33	0.0366667	0.214		0.00263332	0.00374461	0.422009	0.223
	no subcateory	8.66667	10	0.153846	0.135		0.00249035	0.00402696	0.617026	0.142
Phosphorus metabolism		12.3333	13.07	0.0597297	0.827		0.00356423	0.00526799	0.478015	0.534
Nucleosides and nucleotides		41.78	43.47	0.04045	0.735		0.0121531	0.0175336	0.442727	0.00252	**
	Purines	18.7778	18.83	0.00278107	0.0703		0.00546828	0.0076353	0.396289	0.0788
	Pyrimidines	17	18.07	0.0629412	0.0591		0.00493678	0.00728553	0.475765	0.0676
Amino acids and derivatives
	Arginine; urea cycle, polyamines	12.2222	13	0.0636364	0.0707		12.2222	13	0.0636364	0.0771
	Aromatic amino acids and derivatives	13.4444	13.8	0.0264463	0.334		13.4444	13.8	0.0264463	0.354
	Glutamine, glutamate, aspartate, asparagine; ammonia assimilation	12	12.93	0.0775	0.102		12	12.93	0.0775	0.108
	Proline and 4-hydroxyproline	3.78	6.47	0.71164	0.122		3.78	6.47	0.71164	0.125
Regulation and cell signaling
	Quorum sensing and biofilm formation	3.78	5.4	0.428571	0.209		0.00111226	0.00214834	0.931506	0.214
Cofactors, vitamins, prosthetic groups, pigments
	Biotin	6.78	6.87	0.0132743	0.328		0.00197404	0.00277271	0.404582	0.341
	Pyridoxine	8.11111	10	0.232877	0.0439	*	0.00236635	0.00402227	0.699773	0.0484	*
Virulence, disease and defense
	Invasion and intracellular resistance	10.78	11.53	0.0695733	0.197		0.00314293	0.00464372	0.477513	0.209
Protein metabolism
	Protein biosynthesis	85	85.4	0.00470588	<0.000001	****	0.0247529	0.0344467	0.391623	<0.000001	****
	Protein degradation	12.5556	13.13	0.0457522	0.000513	***	0.00364149	0.00529559	0.454236	0.000747	***

## Sheet: other
Ortholog categories reduced less than expected when normalizing for total ortholog number
		Actual values					Normalized values
Functional category	Subcategory	Environmental mean	Nectar mean	Relative reduction	Adjusted p value	Significance	Environmental mean	Nectar mean	Relative increase	Adjusted p value	Significance
Amino acids and derivatives		113.67	108.93	0.0416997	0.591		0.0329468	0.0439076	0.33268	0.000541	***
	Alanine, serine, and glycine	10.7778	9.4	0.127835	0.548		0.00316519	0.00379579	0.199232	0.577
	Branched-chain amino acids	13	9.67	0.256154	0.949		0.00383274	0.00389661	0.0166644	0.98
	Histidine metabolism	8.56	6.73	0.213785	0.751		0.00243573	0.00270974	0.112497	0.764
	Lysine, threonine, methionine, and cysteine	37.8889	34.93	0.0780938	0.0631		0.0110275	0.0141094	0.279471	0.0755
Cell wall and capsule		21.7778	19.8	0.0908163	0.59		0.00631165	0.00796578	0.262076	0.206
Cofactors, vitamins, prosthetic groups, pigments		84.6667	75.13	0.112638	0.281		0.0245789	0.0311067	0.265587	0.00939	**
	Folate and pterines	30.3333	25.53	0.158352	0.36		0.00882598	0.0103016	0.167189	0.36
	NAD and NADP	11.1111	9.93	0.1063	0.432		0.00318034	0.00400203	0.258365	0.432
	No subcategory	6.44	6.13	0.0481366	0.468		0.00187795	0.00247584	0.318371	0.468
	Tetrapyrroles	10.3333	8	0.225806	0.821		0.00299474	0.00322487	0.0768447	0.821
Protein metabolism		125.778	123	0.0220848	0.547		0.0366256	0.0496131	0.354601	<0.000001	****
	Protein folding	19.8889	19	0.0446927	0.0607		0.00579589	0.00767091	0.323508	0.07
Respiration
	Electron donating reactions	16.67	12.4	0.256149	0.806		0.00484438	0.00504077	0.0405398	0.86
RNA metabolism		45.89	36.53	0.203966	0.0462	*	0.013349	0.0147194	0.102663	0.42
	RNA processing and modification	29	23.53	0.188621	0.477		0.00844635	0.0094739	0.121656	0.523
	Transcription	16.89	13	0.230314	0.68		0.00490264	0.00524553	0.06994	0.732
Stress response		43.22	38.07	0.119158	0.346		0.0125357	0.0153008	0.220576	0.161
	Oxidative stress	25.33	23.87	0.0576392	0.13		0.00731648	0.00959176	0.31098	0.141
Sulfur metabolism		11	8.4	0.236364	0.347		0.00312425	0.00339693	0.0872792	0.781
Virulence, disease and defense		36.33	30.2	0.168731	0.265		0.0106739	0.0121666	0.139854	0.445
Ortholog categories increased less than expected when normalizing for total ortholog number
		Actual values					Normalized values
Functional category	Subcategory	Environmental mean	Nectar mean	Relative increase	Adjusted p value	Significance	Environmental mean	Nectar mean	Relative reduction	Adjusted p value	Significance
Membrane transport
	Protein secretion system, Type VII	2.11	2.8	0.327014	0.128		0.00183082	0.00152858	0.16508	0.128
